# Supplementary material for: The comparative burden of brain and central nervous system cancers from 1990 to 2019 between China and the United States and predicting the future burden
Source: Front Public Health. 2022 Oct 21;10:1018836. doi: 10.3389/fpubh.2022.1018836 (PMC9635888; doi:10.3389/fpubh.2022.1018836)
Supplement: Supplementary file 1 [file Data_Sheet_1.XLSX]

## Sheet: Sheet1
measure	location	sex	age	cause	metric	year	val	upper	lower
Deaths	China	male	0 to 4	Brain and central nervous system cancer	Number	1990	2273.33	4297.54	890.164
Deaths	China	female	0 to 4	Brain and central nervous system cancer	Number	1990	1772.45	3013.68	796.354
Deaths	China	both	0 to 4	Brain and central nervous system cancer	Number	1990	4045.78	6511.6	1975.98
Deaths	China	male	0 to 4	Brain and central nervous system cancer	Rate	1990	3.73098	7.05309	1.46093
Deaths	China	female	0 to 4	Brain and central nervous system cancer	Rate	1990	3.25449	5.53358	1.46223
Deaths	China	both	0 to 4	Brain and central nervous system cancer	Rate	1990	3.50609	5.64298	1.7124
Deaths	China	male	5 to 9	Brain and central nervous system cancer	Number	1990	1325.85	2240.25	804.262
Deaths	China	female	5 to 9	Brain and central nervous system cancer	Number	1990	956.643	1270.02	574.247
Deaths	China	both	5 to 9	Brain and central nervous system cancer	Number	1990	2282.5	3308.68	1634.77
Deaths	China	male	5 to 9	Brain and central nervous system cancer	Rate	1990	2.43409	4.1128	1.47652
Deaths	China	female	5 to 9	Brain and central nervous system cancer	Rate	1990	1.90294	2.52631	1.14228
Deaths	China	both	5 to 9	Brain and central nervous system cancer	Rate	1990	2.17916	3.15889	1.56076
Deaths	China	male	10 to 14	Brain and central nervous system cancer	Number	1990	856.467	1320.08	553.941
Deaths	China	female	10 to 14	Brain and central nervous system cancer	Number	1990	594.256	785.362	386.115
Deaths	China	both	10 to 14	Brain and central nervous system cancer	Number	1990	1450.72	1989.73	1079.78
Deaths	China	male	10 to 14	Brain and central nervous system cancer	Rate	1990	1.61441	2.4883	1.04416
Deaths	China	female	10 to 14	Brain and central nervous system cancer	Rate	1990	1.19512	1.57945	0.776523
Deaths	China	both	10 to 14	Brain and central nervous system cancer	Rate	1990	1.41155	1.936	1.05063
Deaths	China	male	15 to 19	Brain and central nervous system cancer	Number	1990	774.574	1142.54	509.343
Deaths	China	female	15 to 19	Brain and central nervous system cancer	Number	1990	486.388	700.401	341.084
Deaths	China	both	15 to 19	Brain and central nervous system cancer	Number	1990	1260.96	1710.67	959.152
Deaths	China	male	15 to 19	Brain and central nervous system cancer	Rate	1990	1.18873	1.75344	0.781681
Deaths	China	female	15 to 19	Brain and central nervous system cancer	Rate	1990	0.788028	1.13476	0.552612
Deaths	China	both	15 to 19	Brain and central nervous system cancer	Rate	1990	0.993806	1.34823	0.755939
Deaths	China	male	20 to 24	Brain and central nervous system cancer	Number	1990	723.102	1003.3	480.422
Deaths	China	female	20 to 24	Brain and central nervous system cancer	Number	1990	557.089	780.956	374.543
Deaths	China	both	20 to 24	Brain and central nervous system cancer	Number	1990	1280.19	1671.95	988.707
Deaths	China	male	20 to 24	Brain and central nervous system cancer	Rate	1990	1.06826	1.4822	0.709741
Deaths	China	female	20 to 24	Brain and central nervous system cancer	Rate	1990	0.8609	1.20685	0.578803
Deaths	China	both	20 to 24	Brain and central nervous system cancer	Rate	1990	0.966914	1.26281	0.746759
Deaths	China	male	25 to 29	Brain and central nervous system cancer	Number	1990	665.637	917.344	481.262
Deaths	China	female	25 to 29	Brain and central nervous system cancer	Number	1990	508.531	716.737	339.77
Deaths	China	both	25 to 29	Brain and central nervous system cancer	Number	1990	1174.17	1534.27	911.629
Deaths	China	male	25 to 29	Brain and central nervous system cancer	Rate	1990	1.177	1.62208	0.850984
Deaths	China	female	25 to 29	Brain and central nervous system cancer	Rate	1990	0.947994	1.33613	0.633394
Deaths	China	both	25 to 29	Brain and central nervous system cancer	Rate	1990	1.06552	1.3923	0.827276
Deaths	China	male	30 to 34	Brain and central nervous system cancer	Number	1990	753.772	1079.26	540.394
Deaths	China	female	30 to 34	Brain and central nervous system cancer	Number	1990	633.789	861.269	408.454
Deaths	China	both	30 to 34	Brain and central nervous system cancer	Number	1990	1387.56	1769.42	1057.47
Deaths	China	male	30 to 34	Brain and central nervous system cancer	Rate	1990	1.6331	2.33829	1.1708
Deaths	China	female	30 to 34	Brain and central nervous system cancer	Rate	1990	1.49634	2.03341	0.964338
Deaths	China	both	30 to 34	Brain and central nervous system cancer	Rate	1990	1.56766	1.99908	1.19472
Deaths	China	male	35 to 39	Brain and central nervous system cancer	Number	1990	1186.59	1646.53	794.498
Deaths	China	female	35 to 39	Brain and central nervous system cancer	Number	1990	897.604	1240.65	566.067
Deaths	China	both	35 to 39	Brain and central nervous system cancer	Number	1990	2084.19	2682.76	1548.19
Deaths	China	male	35 to 39	Brain and central nervous system cancer	Rate	1990	2.50755	3.47951	1.67896
Deaths	China	female	35 to 39	Brain and central nervous system cancer	Rate	1990	2.03133	2.80766	1.28104
Deaths	China	both	35 to 39	Brain and central nervous system cancer	Rate	1990	2.27759	2.9317	1.69185
Deaths	China	male	40 to 44	Brain and central nervous system cancer	Number	1990	1293.75	1808.07	861.65
Deaths	China	female	40 to 44	Brain and central nervous system cancer	Number	1990	917.998	1266.11	585.851
Deaths	China	both	40 to 44	Brain and central nervous system cancer	Number	1990	2211.74	2854.93	1635.6
Deaths	China	male	40 to 44	Brain and central nervous system cancer	Rate	1990	3.66902	5.12763	2.44361
Deaths	China	female	40 to 44	Brain and central nervous system cancer	Rate	1990	2.87043	3.95891	1.83186
Deaths	China	both	40 to 44	Brain and central nervous system cancer	Rate	1990	3.2892	4.24572	2.43238
Deaths	China	male	45 to 49	Brain and central nervous system cancer	Number	1990	1215.91	1701.97	823.347
Deaths	China	female	45 to 49	Brain and central nervous system cancer	Number	1990	923.114	1219.65	588.277
Deaths	China	both	45 to 49	Brain and central nervous system cancer	Number	1990	2139.03	2662.55	1590.52
Deaths	China	male	45 to 49	Brain and central nervous system cancer	Rate	1990	4.45469	6.23546	3.01646
Deaths	China	female	45 to 49	Brain and central nervous system cancer	Rate	1990	3.77942	4.99351	2.40853
Deaths	China	both	45 to 49	Brain and central nervous system cancer	Rate	1990	4.1358	5.14802	3.07527
Deaths	China	male	50 to 54	Brain and central nervous system cancer	Number	1990	1575.29	2304.4	1000.9
Deaths	China	female	50 to 54	Brain and central nervous system cancer	Number	1990	1216.09	1708.97	801.985
Deaths	China	both	50 to 54	Brain and central nervous system cancer	Number	1990	2791.39	3539.57	2041.05
Deaths	China	male	50 to 54	Brain and central nervous system cancer	Rate	1990	6.2252	9.10647	3.95532
Deaths	China	female	50 to 54	Brain and central nervous system cancer	Rate	1990	5.40562	7.59648	3.56488
Deaths	China	both	50 to 54	Brain and central nervous system cancer	Rate	1990	5.83949	7.40464	4.26979
Deaths	China	male	55 to 59	Brain and central nervous system cancer	Number	1990	1990.15	2888.91	1308.67
Deaths	China	female	55 to 59	Brain and central nervous system cancer	Number	1990	1429.53	1961.48	944.481
Deaths	China	both	55 to 59	Brain and central nervous system cancer	Number	1990	3419.67	4468.5	2540.48
Deaths	China	male	55 to 59	Brain and central nervous system cancer	Rate	1990	8.73536	12.6803	5.74415
Deaths	China	female	55 to 59	Brain and central nervous system cancer	Rate	1990	6.91264	9.48494	4.56714
Deaths	China	both	55 to 59	Brain and central nervous system cancer	Rate	1990	7.86809	10.2813	5.84522
Deaths	China	male	60 to 64	Brain and central nervous system cancer	Number	1990	2050.84	2958.83	1355.95
Deaths	China	female	60 to 64	Brain and central nervous system cancer	Number	1990	1533.36	2121.18	1067.57
Deaths	China	both	60 to 64	Brain and central nervous system cancer	Number	1990	3584.2	4673.91	2725.04
Deaths	China	male	60 to 64	Brain and central nervous system cancer	Rate	1990	11.2395	16.2157	7.43123
Deaths	China	female	60 to 64	Brain and central nervous system cancer	Rate	1990	8.92843	12.3512	6.21621
Deaths	China	both	60 to 64	Brain and central nervous system cancer	Rate	1990	10.119	13.1955	7.69338
Deaths	China	male	65 to 69	Brain and central nervous system cancer	Number	1990	1770.28	2641.04	1212.21
Deaths	China	female	65 to 69	Brain and central nervous system cancer	Number	1990	1458.45	2042.97	1106.93
Deaths	China	both	65 to 69	Brain and central nervous system cancer	Number	1990	3228.73	4471.73	2567.99
Deaths	China	male	65 to 69	Brain and central nervous system cancer	Rate	1990	13.1567	19.6282	9.00913
Deaths	China	female	65 to 69	Brain and central nervous system cancer	Rate	1990	10.4833	14.6848	7.95661
Deaths	China	both	65 to 69	Brain and central nervous system cancer	Rate	1990	11.7977	16.3396	9.38338
Deaths	China	male	70 to 74	Brain and central nervous system cancer	Number	1990	1359.47	2054.38	983.229
Deaths	China	female	70 to 74	Brain and central nervous system cancer	Number	1990	1252.03	1773.11	978.006
Deaths	China	both	70 to 74	Brain and central nervous system cancer	Number	1990	2611.5	3645.18	2155.99
Deaths	China	male	70 to 74	Brain and central nervous system cancer	Rate	1990	15.5486	23.4965	11.2455
Deaths	China	female	70 to 74	Brain and central nervous system cancer	Rate	1990	12.3803	17.5328	9.67071
Deaths	China	both	70 to 74	Brain and central nervous system cancer	Rate	1990	13.8494	19.3313	11.4337
Deaths	China	male	75 to 79	Brain and central nervous system cancer	Number	1990	854.925	1357.12	641.466
Deaths	China	female	75 to 79	Brain and central nervous system cancer	Number	1990	863.303	1307.42	679.515
Deaths	China	both	75 to 79	Brain and central nervous system cancer	Number	1990	1718.23	2508.16	1429.94
Deaths	China	male	75 to 79	Brain and central nervous system cancer	Rate	1990	17.4103	27.6373	13.0633
Deaths	China	female	75 to 79	Brain and central nervous system cancer	Rate	1990	13.2815	20.1141	10.454
Deaths	China	both	75 to 79	Brain and central nervous system cancer	Rate	1990	15.0583	21.9812	12.5318
Deaths	China	male	All ages	Brain and central nervous system cancer	Number	1990	21255.9	31889	14501.1
Deaths	China	female	All ages	Brain and central nervous system cancer	Number	1990	16710.1	22365.2	11634.9
Deaths	China	both	All ages	Brain and central nervous system cancer	Number	1990	37966	50213.2	29102.5
Deaths	China	male	All ages	Brain and central nervous system cancer	Rate	1990	3.48351	5.2261	2.3765
Deaths	China	female	All ages	Brain and central nervous system cancer	Rate	1990	2.91373	3.8998	2.02877
Deaths	China	both	All ages	Brain and central nervous system cancer	Rate	1990	3.20745	4.24212	2.45864
Deaths	China	male	80 to 84	Brain and central nervous system cancer	Number	1990	422.729	616.958	299.992
Deaths	China	female	80 to 84	Brain and central nervous system cancer	Number	1990	468.263	728.966	359.606
Deaths	China	both	80 to 84	Brain and central nervous system cancer	Number	1990	890.992	1219.11	732.614
Deaths	China	male	80 to 84	Brain and central nervous system cancer	Rate	1990	19.4311	28.359	13.7894
Deaths	China	female	80 to 84	Brain and central nervous system cancer	Rate	1990	13.5205	21.048	10.3832
Deaths	China	both	80 to 84	Brain and central nervous system cancer	Rate	1990	15.8009	21.6197	12.9922
Deaths	China	male	85 plus	Brain and central nervous system cancer	Number	1990	163.229	230.064	121.038
Deaths	China	female	85 plus	Brain and central nervous system cancer	Number	1990	241.221	335.288	188.399
Deaths	China	both	85 plus	Brain and central nervous system cancer	Number	1990	404.45	524.763	336.214
Deaths	China	male	85 plus	Brain and central nervous system cancer	Rate	1990	24.0556	33.9052	17.8377
Deaths	China	female	85 plus	Brain and central nervous system cancer	Rate	1990	14.4106	20.0302	11.255
Deaths	China	both	85 plus	Brain and central nervous system cancer	Rate	1990	17.1926	22.307	14.292
Deaths	United States of America	male	0 to 4	Brain and central nervous system cancer	Number	1991	105.758	133.254	85.0933
Deaths	United States of America	female	0 to 4	Brain and central nervous system cancer	Number	1991	94.2182	130.439	71.3131
Deaths	United States of America	both	0 to 4	Brain and central nervous system cancer	Number	1991	199.976	252.843	171.995
Deaths	United States of America	male	0 to 4	Brain and central nervous system cancer	Rate	1991	1.03738	1.30708	0.834677
Deaths	United States of America	female	0 to 4	Brain and central nervous system cancer	Rate	1991	0.968887	1.34136	0.733345
Deaths	United States of America	both	0 to 4	Brain and central nervous system cancer	Rate	1991	1.00394	1.26935	0.863465
Deaths	United States of America	male	5 to 9	Brain and central nervous system cancer	Number	1991	113.457	149.712	92.9211
Deaths	United States of America	female	5 to 9	Brain and central nervous system cancer	Number	1991	103.723	137.424	82.0036
Deaths	United States of America	both	5 to 9	Brain and central nervous system cancer	Number	1991	217.179	275.868	189.512
Deaths	United States of America	male	5 to 9	Brain and central nervous system cancer	Rate	1991	1.18451	1.56303	0.970117
Deaths	United States of America	female	5 to 9	Brain and central nervous system cancer	Rate	1991	1.13689	1.50629	0.898828
Deaths	United States of America	both	5 to 9	Brain and central nervous system cancer	Rate	1991	1.16128	1.47509	1.01334
Deaths	United States of America	male	10 to 14	Brain and central nervous system cancer	Number	1991	92.8473	118.458	78.1872
Deaths	United States of America	female	10 to 14	Brain and central nervous system cancer	Number	1991	72.6937	99.5653	59.7156
Deaths	United States of America	both	10 to 14	Brain and central nervous system cancer	Number	1991	165.541	211.146	147.634
Deaths	United States of America	male	10 to 14	Brain and central nervous system cancer	Rate	1991	1.00622	1.28377	0.847343
Deaths	United States of America	female	10 to 14	Brain and central nervous system cancer	Rate	1991	0.828166	1.1343	0.680313
Deaths	United States of America	both	10 to 14	Brain and central nervous system cancer	Rate	1991	0.919416	1.17271	0.819961
Deaths	United States of America	male	15 to 19	Brain and central nervous system cancer	Number	1991	76.9515	99.5176	62.7269
Deaths	United States of America	female	15 to 19	Brain and central nervous system cancer	Number	1991	53.5295	74.4004	44.2069
Deaths	United States of America	both	15 to 19	Brain and central nervous system cancer	Number	1991	130.481	170.777	114.935
Deaths	United States of America	male	15 to 19	Brain and central nervous system cancer	Rate	1991	0.85244	1.10242	0.694865
Deaths	United States of America	female	15 to 19	Brain and central nervous system cancer	Rate	1991	0.625046	0.868749	0.516189
Deaths	United States of America	both	15 to 19	Brain and central nervous system cancer	Rate	1991	0.741736	0.970806	0.653361
Deaths	United States of America	male	20 to 24	Brain and central nervous system cancer	Number	1991	86.1219	116.081	74.6535
Deaths	United States of America	female	20 to 24	Brain and central nervous system cancer	Number	1991	62.4522	80.3356	50.0409
Deaths	United States of America	both	20 to 24	Brain and central nervous system cancer	Number	1991	148.574	184.759	132.93
Deaths	United States of America	male	20 to 24	Brain and central nervous system cancer	Rate	1991	0.86122	1.16081	0.746536
Deaths	United States of America	female	20 to 24	Brain and central nervous system cancer	Rate	1991	0.647778	0.833272	0.519044
Deaths	United States of America	both	20 to 24	Brain and central nervous system cancer	Rate	1991	0.75645	0.940684	0.676799
Deaths	United States of America	male	25 to 29	Brain and central nervous system cancer	Number	1991	136.431	169.783	114.031
Deaths	United States of America	female	25 to 29	Brain and central nervous system cancer	Number	1991	97.9878	126.986	76.2442
Deaths	United States of America	both	25 to 29	Brain and central nervous system cancer	Number	1991	234.419	282.495	204.817
Deaths	United States of America	male	25 to 29	Brain and central nervous system cancer	Rate	1991	1.27446	1.58601	1.0652
Deaths	United States of America	female	25 to 29	Brain and central nervous system cancer	Rate	1991	0.926584	1.2008	0.720974
Deaths	United States of America	both	25 to 29	Brain and central nervous system cancer	Rate	1991	1.10158	1.3275	0.962479
Deaths	United States of America	male	30 to 34	Brain and central nervous system cancer	Number	1991	225.792	272.389	180.037
Deaths	United States of America	female	30 to 34	Brain and central nervous system cancer	Number	1991	148.99	182.563	113.011
Deaths	United States of America	both	30 to 34	Brain and central nervous system cancer	Number	1991	374.781	441.791	316.636
Deaths	United States of America	male	30 to 34	Brain and central nervous system cancer	Rate	1991	2.01343	2.42894	1.60542
Deaths	United States of America	female	30 to 34	Brain and central nervous system cancer	Rate	1991	1.32024	1.61775	1.00142
Deaths	United States of America	both	30 to 34	Brain and central nervous system cancer	Rate	1991	1.66574	1.96357	1.40731
Deaths	United States of America	male	35 to 39	Brain and central nervous system cancer	Number	1991	306.192	360.458	237.667
Deaths	United States of America	female	35 to 39	Brain and central nervous system cancer	Number	1991	191.207	242.105	144.593
Deaths	United States of America	both	35 to 39	Brain and central nervous system cancer	Number	1991	497.4	571.967	416.484
Deaths	United States of America	male	35 to 39	Brain and central nervous system cancer	Rate	1991	2.96122	3.48604	2.29851
Deaths	United States of America	female	35 to 39	Brain and central nervous system cancer	Rate	1991	1.8257	2.31169	1.38062
Deaths	United States of America	both	35 to 39	Brain and central nervous system cancer	Rate	1991	2.38983	2.7481	2.00107
Deaths	United States of America	male	40 to 44	Brain and central nervous system cancer	Number	1991	414.65	491.448	319.56
Deaths	United States of America	female	40 to 44	Brain and central nervous system cancer	Number	1991	245.137	300.607	183.925
Deaths	United States of America	both	40 to 44	Brain and central nervous system cancer	Number	1991	659.787	754.049	547.429
Deaths	United States of America	male	40 to 44	Brain and central nervous system cancer	Rate	1991	4.44884	5.27281	3.4286
Deaths	United States of America	female	40 to 44	Brain and central nervous system cancer	Rate	1991	2.57239	3.15447	1.93005
Deaths	United States of America	both	40 to 44	Brain and central nervous system cancer	Rate	1991	3.5002	4.00026	2.90414
Deaths	United States of America	male	45 to 49	Brain and central nervous system cancer	Number	1991	429.36	501.445	326.279
Deaths	United States of America	female	45 to 49	Brain and central nervous system cancer	Number	1991	273.304	325.812	202.449
Deaths	United States of America	both	45 to 49	Brain and central nervous system cancer	Number	1991	702.664	784.314	573.703
Deaths	United States of America	male	45 to 49	Brain and central nervous system cancer	Rate	1991	6.09829	7.12213	4.63421
Deaths	United States of America	female	45 to 49	Brain and central nervous system cancer	Rate	1991	3.75204	4.47289	2.77931
Deaths	United States of America	both	45 to 49	Brain and central nervous system cancer	Rate	1991	4.90522	5.47521	4.00496
Deaths	United States of America	male	50 to 54	Brain and central nervous system cancer	Number	1991	520.096	594.496	384.574
Deaths	United States of America	female	50 to 54	Brain and central nervous system cancer	Number	1991	346.145	428.35	261.867
Deaths	United States of America	both	50 to 54	Brain and central nervous system cancer	Number	1991	866.241	976.815	719.341
Deaths	United States of America	male	50 to 54	Brain and central nervous system cancer	Rate	1991	9.11218	10.4157	6.7378
Deaths	United States of America	female	50 to 54	Brain and central nervous system cancer	Rate	1991	5.75762	7.12498	4.35577
Deaths	United States of America	both	50 to 54	Brain and central nervous system cancer	Rate	1991	7.39136	8.33484	6.1379
Deaths	United States of America	male	55 to 59	Brain and central nervous system cancer	Number	1991	657.939	772.458	504.299
Deaths	United States of America	female	55 to 59	Brain and central nervous system cancer	Number	1991	466.469	592.814	347.923
Deaths	United States of America	both	55 to 59	Brain and central nervous system cancer	Number	1991	1124.41	1298.49	930.876
Deaths	United States of America	male	55 to 59	Brain and central nervous system cancer	Rate	1991	13.08	15.3567	10.0256
Deaths	United States of America	female	55 to 59	Brain and central nervous system cancer	Rate	1991	8.52037	10.8281	6.35505
Deaths	United States of America	both	55 to 59	Brain and central nervous system cancer	Rate	1991	10.7037	12.3608	8.86139
Deaths	United States of America	male	60 to 64	Brain and central nervous system cancer	Number	1991	825.161	950.041	639.265
Deaths	United States of America	female	60 to 64	Brain and central nervous system cancer	Number	1991	632.29	824.114	480.805
Deaths	United States of America	both	60 to 64	Brain and central nervous system cancer	Number	1991	1457.45	1732	1224.17
Deaths	United States of America	male	60 to 64	Brain and central nervous system cancer	Rate	1991	16.6653	19.1874	12.9109
Deaths	United States of America	female	60 to 64	Brain and central nervous system cancer	Rate	1991	11.2362	14.645	8.54418
Deaths	United States of America	both	60 to 64	Brain and central nervous system cancer	Rate	1991	13.7773	16.3726	11.5721
Deaths	United States of America	male	65 to 69	Brain and central nervous system cancer	Number	1991	960.815	1172.43	739.271
Deaths	United States of America	female	65 to 69	Brain and central nervous system cancer	Number	1991	797.29	1001.09	612.275
Deaths	United States of America	both	65 to 69	Brain and central nervous system cancer	Number	1991	1758.11	2083.49	1485.58
Deaths	United States of America	male	65 to 69	Brain and central nervous system cancer	Rate	1991	21.1451	25.8022	16.2694
Deaths	United States of America	female	65 to 69	Brain and central nervous system cancer	Rate	1991	14.3167	17.9762	10.9944
Deaths	United States of America	both	65 to 69	Brain and central nervous system cancer	Rate	1991	17.3848	20.6023	14.69
Deaths	United States of America	male	70 to 74	Brain and central nervous system cancer	Number	1991	874.978	1057.74	685.985
Deaths	United States of America	female	70 to 74	Brain and central nervous system cancer	Number	1991	807.381	1027.4	611.83
Deaths	United States of America	both	70 to 74	Brain and central nervous system cancer	Number	1991	1682.36	1978.08	1416.84
Deaths	United States of America	male	70 to 74	Brain and central nervous system cancer	Rate	1991	24.7917	29.97	19.4367
Deaths	United States of America	female	70 to 74	Brain and central nervous system cancer	Rate	1991	17.1767	21.8575	13.0164
Deaths	United States of America	both	70 to 74	Brain and central nervous system cancer	Rate	1991	20.4424	24.0357	17.216
Deaths	United States of America	male	75 to 79	Brain and central nervous system cancer	Number	1991	645.386	806.082	515.258
Deaths	United States of America	female	75 to 79	Brain and central nervous system cancer	Number	1991	681.248	883.124	528.329
Deaths	United States of America	both	75 to 79	Brain and central nervous system cancer	Number	1991	1326.63	1609.36	1125.71
Deaths	United States of America	male	75 to 79	Brain and central nervous system cancer	Rate	1991	26.3363	32.8938	21.0262
Deaths	United States of America	female	75 to 79	Brain and central nervous system cancer	Rate	1991	18.1557	23.5358	14.0803
Deaths	United States of America	both	75 to 79	Brain and central nervous system cancer	Rate	1991	21.3876	25.9457	18.1484
Deaths	United States of America	male	All ages	Brain and central nervous system cancer	Number	1991	7003.72	8314.59	5496.05
Deaths	United States of America	female	All ages	Brain and central nervous system cancer	Number	1991	5844.79	7487.02	4596.54
Deaths	United States of America	both	All ages	Brain and central nervous system cancer	Number	1991	12848.5	15211.5	11061.3
Deaths	United States of America	male	All ages	Brain and central nervous system cancer	Rate	1991	5.59216	6.63883	4.38835
Deaths	United States of America	female	All ages	Brain and central nervous system cancer	Rate	1991	4.45604	5.70806	3.50438
Deaths	United States of America	both	All ages	Brain and central nervous system cancer	Rate	1991	5.01097	5.93255	4.31395
Deaths	United States of America	male	80 to 84	Brain and central nervous system cancer	Number	1991	352.38	452.435	286.466
Deaths	United States of America	female	80 to 84	Brain and central nervous system cancer	Number	1991	454.908	593.624	345.727
Deaths	United States of America	both	80 to 84	Brain and central nervous system cancer	Number	1991	807.288	1007.46	666.093
Deaths	United States of America	male	80 to 84	Brain and central nervous system cancer	Rate	1991	24.8255	31.8745	20.1818
Deaths	United States of America	female	80 to 84	Brain and central nervous system cancer	Rate	1991	17.2453	22.5039	13.1063
Deaths	United States of America	both	80 to 84	Brain and central nervous system cancer	Rate	1991	19.8972	24.8308	16.4171
Deaths	United States of America	male	85 plus	Brain and central nervous system cancer	Number	1991	179.405	244.354	147.462
Deaths	United States of America	female	85 plus	Brain and central nervous system cancer	Number	1991	315.819	465.512	235.854
Deaths	United States of America	both	85 plus	Brain and central nervous system cancer	Number	1991	495.224	671.798	391.131
Deaths	United States of America	male	85 plus	Brain and central nervous system cancer	Rate	1991	18.6628	25.4192	15.3399
Deaths	United States of America	female	85 plus	Brain and central nervous system cancer	Rate	1991	13.0789	19.2781	9.76733
Deaths	United States of America	both	85 plus	Brain and central nervous system cancer	Rate	1991	14.6688	19.8991	11.5855
Deaths	China	male	0 to 4	Brain and central nervous system cancer	Number	1992	2210.68	3990.76	917.73
Deaths	China	female	0 to 4	Brain and central nervous system cancer	Number	1992	1727.08	2774.09	800.314
Deaths	China	both	0 to 4	Brain and central nervous system cancer	Number	1992	3937.75	6226.91	2023.17
Deaths	China	male	0 to 4	Brain and central nervous system cancer	Rate	1992	3.65833	6.60408	1.5187
Deaths	China	female	0 to 4	Brain and central nervous system cancer	Rate	1992	3.2202	5.17239	1.49221
Deaths	China	both	0 to 4	Brain and central nervous system cancer	Rate	1992	3.45231	5.45927	1.77376
Deaths	China	male	5 to 9	Brain and central nervous system cancer	Number	1992	1410.82	2341.52	875.711
Deaths	China	female	5 to 9	Brain and central nervous system cancer	Number	1992	1014.02	1269.48	625.628
Deaths	China	both	5 to 9	Brain and central nervous system cancer	Number	1992	2424.84	3451.52	1756.62
Deaths	China	male	5 to 9	Brain and central nervous system cancer	Rate	1992	2.45771	4.07904	1.52553
Deaths	China	female	5 to 9	Brain and central nervous system cancer	Rate	1992	1.93806	2.42631	1.19574
Deaths	China	both	5 to 9	Brain and central nervous system cancer	Rate	1992	2.20992	3.1456	1.60093
Deaths	China	male	10 to 14	Brain and central nervous system cancer	Number	1992	844.574	1264.5	565.223
Deaths	China	female	10 to 14	Brain and central nervous system cancer	Number	1992	586.123	754.369	399.281
Deaths	China	both	10 to 14	Brain and central nervous system cancer	Number	1992	1430.7	1904.49	1083.79
Deaths	China	male	10 to 14	Brain and central nervous system cancer	Rate	1992	1.61419	2.41678	1.08028
Deaths	China	female	10 to 14	Brain and central nervous system cancer	Rate	1992	1.19519	1.53827	0.814193
Deaths	China	both	10 to 14	Brain and central nervous system cancer	Rate	1992	1.41147	1.8789	1.06922
Deaths	China	male	15 to 19	Brain and central nervous system cancer	Number	1992	692.228	1004.65	469.077
Deaths	China	female	15 to 19	Brain and central nervous system cancer	Number	1992	437.733	609.21	325.612
Deaths	China	both	15 to 19	Brain and central nervous system cancer	Number	1992	1129.96	1527.17	876.737
Deaths	China	male	15 to 19	Brain and central nervous system cancer	Rate	1992	1.17378	1.70354	0.795392
Deaths	China	female	15 to 19	Brain and central nervous system cancer	Rate	1992	0.779351	1.08465	0.579728
Deaths	China	both	15 to 19	Brain and central nervous system cancer	Rate	1992	0.981374	1.32635	0.761449
Deaths	China	male	20 to 24	Brain and central nervous system cancer	Number	1992	705.559	976.021	496.886
Deaths	China	female	20 to 24	Brain and central nervous system cancer	Number	1992	539.533	717.659	386.042
Deaths	China	both	20 to 24	Brain and central nervous system cancer	Number	1992	1245.09	1559.25	959.628
Deaths	China	male	20 to 24	Brain and central nervous system cancer	Rate	1992	1.04907	1.45121	0.7388
Deaths	China	female	20 to 24	Brain and central nervous system cancer	Rate	1992	0.860672	1.14482	0.615821
Deaths	China	both	20 to 24	Brain and central nervous system cancer	Rate	1992	0.958182	1.19995	0.738499
Deaths	China	male	25 to 29	Brain and central nervous system cancer	Number	1992	754.129	1037.75	537.304
Deaths	China	female	25 to 29	Brain and central nervous system cancer	Number	1992	575.222	778.427	403.449
Deaths	China	both	25 to 29	Brain and central nervous system cancer	Number	1992	1329.35	1685.23	1039.35
Deaths	China	male	25 to 29	Brain and central nervous system cancer	Rate	1992	1.15796	1.59345	0.825025
Deaths	China	female	25 to 29	Brain and central nervous system cancer	Rate	1992	0.939916	1.27195	0.659239
Deaths	China	both	25 to 29	Brain and central nervous system cancer	Rate	1992	1.05233	1.33404	0.822756
Deaths	China	male	30 to 34	Brain and central nervous system cancer	Number	1992	730.398	1018.36	539.461
Deaths	China	female	30 to 34	Brain and central nervous system cancer	Number	1992	634.306	830.551	417.767
Deaths	China	both	30 to 34	Brain and central nervous system cancer	Number	1992	1364.7	1691.43	1052.3
Deaths	China	male	30 to 34	Brain and central nervous system cancer	Rate	1992	1.58932	2.21593	1.17385
Deaths	China	female	30 to 34	Brain and central nervous system cancer	Rate	1992	1.49427	1.95657	0.984156
Deaths	China	both	30 to 34	Brain and central nervous system cancer	Rate	1992	1.54368	1.91325	1.19031
Deaths	China	male	35 to 39	Brain and central nervous system cancer	Number	1992	1216.71	1711.25	831.378
Deaths	China	female	35 to 39	Brain and central nervous system cancer	Number	1992	925.925	1249.03	621.857
Deaths	China	both	35 to 39	Brain and central nervous system cancer	Number	1992	2142.63	2708.29	1621.24
Deaths	China	male	35 to 39	Brain and central nervous system cancer	Rate	1992	2.45442	3.45204	1.67711
Deaths	China	female	35 to 39	Brain and central nervous system cancer	Rate	1992	2.00983	2.71118	1.34982
Deaths	China	both	35 to 39	Brain and central nervous system cancer	Rate	1992	2.24027	2.8317	1.69511
Deaths	China	male	40 to 44	Brain and central nervous system cancer	Number	1992	1401.66	1962.23	969.904
Deaths	China	female	40 to 44	Brain and central nervous system cancer	Number	1992	1022.23	1379.5	669.496
Deaths	China	both	40 to 44	Brain and central nervous system cancer	Number	1992	2423.89	3131.9	1843.84
Deaths	China	male	40 to 44	Brain and central nervous system cancer	Rate	1992	3.57161	5.00003	2.47145
Deaths	China	female	40 to 44	Brain and central nervous system cancer	Rate	1992	2.83128	3.82082	1.85431
Deaths	China	both	40 to 44	Brain and central nervous system cancer	Rate	1992	3.21687	4.15651	2.44706
Deaths	China	male	45 to 49	Brain and central nervous system cancer	Number	1992	1297.99	1807.97	876.857
Deaths	China	female	45 to 49	Brain and central nervous system cancer	Number	1992	998.59	1282.17	664.456
Deaths	China	both	45 to 49	Brain and central nervous system cancer	Number	1992	2296.58	2855.21	1725.95
Deaths	China	male	45 to 49	Brain and central nervous system cancer	Rate	1992	4.36163	6.07533	2.9465
Deaths	China	female	45 to 49	Brain and central nervous system cancer	Rate	1992	3.7208	4.77745	2.4758
Deaths	China	both	45 to 49	Brain and central nervous system cancer	Rate	1992	4.05776	5.04478	3.04952
Deaths	China	male	50 to 54	Brain and central nervous system cancer	Number	1992	1522.43	2178.01	988.263
Deaths	China	female	50 to 54	Brain and central nervous system cancer	Number	1992	1189.33	1576.84	805.899
Deaths	China	both	50 to 54	Brain and central nervous system cancer	Number	1992	2711.76	3483.79	2056.24
Deaths	China	male	50 to 54	Brain and central nervous system cancer	Rate	1992	6.01652	8.60728	3.90553
Deaths	China	female	50 to 54	Brain and central nervous system cancer	Rate	1992	5.27325	6.99141	3.5732
Deaths	China	both	50 to 54	Brain and central nervous system cancer	Rate	1992	5.66624	7.2794	4.29652
Deaths	China	male	55 to 59	Brain and central nervous system cancer	Number	1992	2017.28	2838.25	1316.41
Deaths	China	female	55 to 59	Brain and central nervous system cancer	Number	1992	1455.73	2002.59	993.362
Deaths	China	both	55 to 59	Brain and central nervous system cancer	Number	1992	3473	4456.19	2639.53
Deaths	China	male	55 to 59	Brain and central nervous system cancer	Rate	1992	8.53561	12.0093	5.57006
Deaths	China	female	55 to 59	Brain and central nervous system cancer	Rate	1992	6.77968	9.32658	4.62634
Deaths	China	both	55 to 59	Brain and central nervous system cancer	Rate	1992	7.69973	9.87947	5.85189
Deaths	China	male	60 to 64	Brain and central nervous system cancer	Number	1992	2116.72	2935.86	1422.65
Deaths	China	female	60 to 64	Brain and central nervous system cancer	Number	1992	1601.12	2138.21	1148.93
Deaths	China	both	60 to 64	Brain and central nervous system cancer	Number	1992	3717.84	4800.23	2775.98
Deaths	China	male	60 to 64	Brain and central nervous system cancer	Rate	1992	10.984	15.2347	7.38237
Deaths	China	female	60 to 64	Brain and central nervous system cancer	Rate	1992	8.90996	11.8988	6.3936
Deaths	China	both	60 to 64	Brain and central nervous system cancer	Rate	1992	9.98321	12.8897	7.45411
Deaths	China	male	65 to 69	Brain and central nervous system cancer	Number	1992	1855.01	2760.9	1293.98
Deaths	China	female	65 to 69	Brain and central nervous system cancer	Number	1992	1526.49	2000.7	1149.18
Deaths	China	both	65 to 69	Brain and central nervous system cancer	Number	1992	3381.5	4632.18	2711.67
Deaths	China	male	65 to 69	Brain and central nervous system cancer	Rate	1992	12.9766	19.3137	9.05197
Deaths	China	female	65 to 69	Brain and central nervous system cancer	Rate	1992	10.4755	13.7297	7.88618
Deaths	China	both	65 to 69	Brain and central nervous system cancer	Rate	1992	11.714	16.0466	9.39368
Deaths	China	male	70 to 74	Brain and central nervous system cancer	Number	1992	1441.09	2148.31	1066.85
Deaths	China	female	70 to 74	Brain and central nervous system cancer	Number	1992	1319.18	1806.91	1048.69
Deaths	China	both	70 to 74	Brain and central nervous system cancer	Number	1992	2760.27	3829.71	2293.86
Deaths	China	male	70 to 74	Brain and central nervous system cancer	Rate	1992	15.3911	22.9443	11.3942
Deaths	China	female	70 to 74	Brain and central nervous system cancer	Rate	1992	12.4077	16.995	9.86356
Deaths	China	both	70 to 74	Brain and central nervous system cancer	Rate	1992	13.8047	19.1532	11.4721
Deaths	China	male	75 to 79	Brain and central nervous system cancer	Number	1992	924.13	1437.75	692.519
Deaths	China	female	75 to 79	Brain and central nervous system cancer	Number	1992	928.926	1369.41	749.522
Deaths	China	both	75 to 79	Brain and central nervous system cancer	Number	1992	1853.06	2648.05	1549.97
Deaths	China	male	75 to 79	Brain and central nervous system cancer	Rate	1992	17.3309	26.9633	12.9873
Deaths	China	female	75 to 79	Brain and central nervous system cancer	Rate	1992	13.3647	19.7021	10.7836
Deaths	China	both	75 to 79	Brain and central nervous system cancer	Rate	1992	15.0865	21.5589	12.619
Deaths	China	male	All ages	Brain and central nervous system cancer	Number	1992	21785.2	31291.2	15263.2
Deaths	China	female	All ages	Brain and central nervous system cancer	Number	1992	17251.6	22347.7	12385.9
Deaths	China	both	All ages	Brain and central nervous system cancer	Number	1992	39036.8	50832.3	30680.8
Deaths	China	male	All ages	Brain and central nervous system cancer	Rate	1992	3.47795	4.99556	2.43673
Deaths	China	female	All ages	Brain and central nervous system cancer	Rate	1992	2.94303	3.81241	2.11297
Deaths	China	both	All ages	Brain and central nervous system cancer	Rate	1992	3.21936	4.19213	2.53025
Deaths	China	male	80 to 84	Brain and central nervous system cancer	Number	1992	457.078	658.259	337.293
Deaths	China	female	80 to 84	Brain and central nervous system cancer	Number	1992	499.599	745.113	400.394
Deaths	China	both	80 to 84	Brain and central nervous system cancer	Number	1992	956.677	1301.55	801.649
Deaths	China	male	80 to 84	Brain and central nervous system cancer	Rate	1992	19.3175	27.82	14.255
Deaths	China	female	80 to 84	Brain and central nervous system cancer	Rate	1992	13.6506	20.3588	10.94
Deaths	China	both	80 to 84	Brain and central nervous system cancer	Rate	1992	15.8757	21.5988	13.3031
Deaths	China	male	85 plus	Brain and central nervous system cancer	Number	1992	186.719	267.756	137.459
Deaths	China	female	85 plus	Brain and central nervous system cancer	Number	1992	270.436	368.063	218.189
Deaths	China	both	85 plus	Brain and central nervous system cancer	Number	1992	457.155	589.54	385.557
Deaths	China	male	85 plus	Brain and central nervous system cancer	Rate	1992	24.1792	34.6732	17.8002
Deaths	China	female	85 plus	Brain and central nervous system cancer	Rate	1992	14.5105	19.7488	11.7071
Deaths	China	both	85 plus	Brain and central nervous system cancer	Rate	1992	17.3431	22.3653	14.6268
Deaths	China	male	0 to 4	Brain and central nervous system cancer	Number	1991	2272.29	4111.66	920.613
Deaths	China	female	0 to 4	Brain and central nervous system cancer	Number	1991	1782.41	3002.94	818.693
Deaths	China	both	0 to 4	Brain and central nervous system cancer	Number	1991	4054.69	6363.19	1999.05
Deaths	China	male	0 to 4	Brain and central nervous system cancer	Rate	1991	3.71985	6.73099	1.50709
Deaths	China	female	0 to 4	Brain and central nervous system cancer	Rate	1991	3.27493	5.51749	1.50424
Deaths	China	both	0 to 4	Brain and central nervous system cancer	Rate	1991	3.51022	5.50872	1.73061
Deaths	China	male	5 to 9	Brain and central nervous system cancer	Number	1991	1371.8	2307.1	843.808
Deaths	China	female	5 to 9	Brain and central nervous system cancer	Number	1991	982.591	1280.28	607.386
Deaths	China	both	5 to 9	Brain and central nervous system cancer	Number	1991	2354.39	3384.48	1664.79
Deaths	China	male	5 to 9	Brain and central nervous system cancer	Rate	1991	2.46087	4.1387	1.5137
Deaths	China	female	5 to 9	Brain and central nervous system cancer	Rate	1991	1.92181	2.50405	1.18796
Deaths	China	both	5 to 9	Brain and central nervous system cancer	Rate	1991	2.20298	3.16683	1.55773
Deaths	China	male	10 to 14	Brain and central nervous system cancer	Number	1991	853.467	1331.79	550.596
Deaths	China	female	10 to 14	Brain and central nervous system cancer	Number	1991	588.637	766.087	386.877
Deaths	China	both	10 to 14	Brain and central nervous system cancer	Number	1991	1442.1	1983.09	1081.84
Deaths	China	male	10 to 14	Brain and central nervous system cancer	Rate	1991	1.63024	2.5439	1.05171
Deaths	China	female	10 to 14	Brain and central nervous system cancer	Rate	1991	1.19994	1.56167	0.788651
Deaths	China	both	10 to 14	Brain and central nervous system cancer	Rate	1991	1.42208	1.95556	1.06681
Deaths	China	male	15 to 19	Brain and central nervous system cancer	Number	1991	738.429	1126.23	480.726
Deaths	China	female	15 to 19	Brain and central nervous system cancer	Number	1991	462.566	653.222	338.018
Deaths	China	both	15 to 19	Brain and central nervous system cancer	Number	1991	1200.99	1692.74	915.154
Deaths	China	male	15 to 19	Brain and central nervous system cancer	Rate	1991	1.1893	1.81389	0.774247
Deaths	China	female	15 to 19	Brain and central nervous system cancer	Rate	1991	0.783796	1.10685	0.572756
Deaths	China	both	15 to 19	Brain and central nervous system cancer	Rate	1991	0.991693	1.39774	0.755666
Deaths	China	male	20 to 24	Brain and central nervous system cancer	Number	1991	721.089	1059.26	485.282
Deaths	China	female	20 to 24	Brain and central nervous system cancer	Number	1991	549.982	757.326	383.498
Deaths	China	both	20 to 24	Brain and central nervous system cancer	Number	1991	1271.07	1679.72	962.758
Deaths	China	male	20 to 24	Brain and central nervous system cancer	Rate	1991	1.06297	1.56146	0.715361
Deaths	China	female	20 to 24	Brain and central nervous system cancer	Rate	1991	0.861018	1.18562	0.60038
Deaths	China	both	20 to 24	Brain and central nervous system cancer	Rate	1991	0.965029	1.27529	0.73095
Deaths	China	male	25 to 29	Brain and central nervous system cancer	Number	1991	719.215	1023.19	503.758
Deaths	China	female	25 to 29	Brain and central nervous system cancer	Number	1991	547.351	741.595	369.66
Deaths	China	both	25 to 29	Brain and central nervous system cancer	Number	1991	1266.57	1658.64	961.153
Deaths	China	male	25 to 29	Brain and central nervous system cancer	Rate	1991	1.17316	1.66899	0.821715
Deaths	China	female	25 to 29	Brain and central nervous system cancer	Rate	1991	0.944563	1.27977	0.637923
Deaths	China	both	25 to 29	Brain and central nervous system cancer	Rate	1991	1.06208	1.39085	0.805976
Deaths	China	male	30 to 34	Brain and central nervous system cancer	Number	1991	733.939	1061.45	524.223
Deaths	China	female	30 to 34	Brain and central nervous system cancer	Number	1991	620.935	841.257	404.7
Deaths	China	both	30 to 34	Brain and central nervous system cancer	Number	1991	1354.87	1710.17	1011.4
Deaths	China	male	30 to 34	Brain and central nervous system cancer	Rate	1991	1.62393	2.3486	1.15991
Deaths	China	female	30 to 34	Brain and central nervous system cancer	Rate	1991	1.49478	2.02516	0.974234
Deaths	China	both	30 to 34	Brain and central nervous system cancer	Rate	1991	1.56208	1.97171	1.16607
Deaths	China	male	35 to 39	Brain and central nervous system cancer	Number	1991	1218.26	1712.4	832.591
Deaths	China	female	35 to 39	Brain and central nervous system cancer	Number	1991	921.32	1236.16	589.578
Deaths	China	both	35 to 39	Brain and central nervous system cancer	Number	1991	2139.58	2705.46	1577.73
Deaths	China	male	35 to 39	Brain and central nervous system cancer	Rate	1991	2.49096	3.50131	1.70238
Deaths	China	female	35 to 39	Brain and central nervous system cancer	Rate	1991	2.02034	2.71075	1.29287
Deaths	China	both	35 to 39	Brain and central nervous system cancer	Rate	1991	2.26388	2.86262	1.66938
Deaths	China	male	40 to 44	Brain and central nervous system cancer	Number	1991	1359.31	1984.88	899.946
Deaths	China	female	40 to 44	Brain and central nervous system cancer	Number	1991	971.804	1330.59	637.528
Deaths	China	both	40 to 44	Brain and central nervous system cancer	Number	1991	2331.11	3030.16	1682.03
Deaths	China	male	40 to 44	Brain and central nervous system cancer	Rate	1991	3.64118	5.31689	2.41068
Deaths	China	female	40 to 44	Brain and central nervous system cancer	Rate	1991	2.85905	3.91459	1.87561
Deaths	China	both	40 to 44	Brain and central nervous system cancer	Rate	1991	3.26843	4.24856	2.35836
Deaths	China	male	45 to 49	Brain and central nervous system cancer	Number	1991	1253.23	1836.7	824.887
Deaths	China	female	45 to 49	Brain and central nervous system cancer	Number	1991	962.267	1247.02	632.298
Deaths	China	both	45 to 49	Brain and central nervous system cancer	Number	1991	2215.5	2817.12	1644.05
Deaths	China	male	45 to 49	Brain and central nervous system cancer	Rate	1991	4.4197	6.47738	2.90908
Deaths	China	female	45 to 49	Brain and central nervous system cancer	Rate	1991	3.76039	4.87315	2.47092
Deaths	China	both	45 to 49	Brain and central nervous system cancer	Rate	1991	4.10695	5.2222	3.04763
Deaths	China	male	50 to 54	Brain and central nervous system cancer	Number	1991	1550.94	2299.21	1013.16
Deaths	China	female	50 to 54	Brain and central nervous system cancer	Number	1991	1208.33	1657.58	785.169
Deaths	China	both	50 to 54	Brain and central nervous system cancer	Number	1991	2759.26	3566.97	1991.34
Deaths	China	male	50 to 54	Brain and central nervous system cancer	Rate	1991	6.13804	9.09943	4.00971
Deaths	China	female	50 to 54	Brain and central nervous system cancer	Rate	1991	5.37128	7.36831	3.49025
Deaths	China	both	50 to 54	Brain and central nervous system cancer	Rate	1991	5.7769	7.46796	4.16915
Deaths	China	male	55 to 59	Brain and central nervous system cancer	Number	1991	2004.37	2982.53	1328.29
Deaths	China	female	55 to 59	Brain and central nervous system cancer	Number	1991	1445.23	2009.41	963.838
Deaths	China	both	55 to 59	Brain and central nervous system cancer	Number	1991	3449.6	4624.31	2545.98
Deaths	China	male	55 to 59	Brain and central nervous system cancer	Rate	1991	8.62024	12.827	5.71259
Deaths	China	female	55 to 59	Brain and central nervous system cancer	Rate	1991	6.84744	9.52053	4.56664
Deaths	China	both	55 to 59	Brain and central nervous system cancer	Rate	1991	7.77672	10.425	5.73961
Deaths	China	male	60 to 64	Brain and central nervous system cancer	Number	1991	2089.43	3047.55	1337.99
Deaths	China	female	60 to 64	Brain and central nervous system cancer	Number	1991	1554.33	2117.73	1128.28
Deaths	China	both	60 to 64	Brain and central nervous system cancer	Number	1991	3643.76	4853.24	2720.49
Deaths	China	male	60 to 64	Brain and central nervous system cancer	Rate	1991	11.1311	16.2352	7.12788
Deaths	China	female	60 to 64	Brain and central nervous system cancer	Rate	1991	8.84396	12.0496	6.41978
Deaths	China	both	60 to 64	Brain and central nervous system cancer	Rate	1991	10.0251	13.3528	7.48493
Deaths	China	male	65 to 69	Brain and central nervous system cancer	Number	1991	1813.11	2861.43	1223.04
Deaths	China	female	65 to 69	Brain and central nervous system cancer	Number	1991	1482.9	2035.56	1133.74
Deaths	China	both	65 to 69	Brain and central nervous system cancer	Number	1991	3296	4587.65	2628.13
Deaths	China	male	65 to 69	Brain and central nervous system cancer	Rate	1991	13.0662	20.6211	8.81389
Deaths	China	female	65 to 69	Brain and central nervous system cancer	Rate	1991	10.4112	14.2914	7.95983
Deaths	China	both	65 to 69	Brain and central nervous system cancer	Rate	1991	11.7214	16.3148	9.34627
Deaths	China	male	70 to 74	Brain and central nervous system cancer	Number	1991	1401.58	2188.15	1001.42
Deaths	China	female	70 to 74	Brain and central nervous system cancer	Number	1991	1282.16	1809.04	1006.8
Deaths	China	both	70 to 74	Brain and central nervous system cancer	Number	1991	2683.73	3838.87	2195.98
Deaths	China	male	70 to 74	Brain and central nervous system cancer	Rate	1991	15.505	24.2064	11.0782
Deaths	China	female	70 to 74	Brain and central nervous system cancer	Rate	1991	12.3684	17.451	9.71212
Deaths	China	both	70 to 74	Brain and central nervous system cancer	Rate	1991	13.8295	19.782	11.316
Deaths	China	male	75 to 79	Brain and central nervous system cancer	Number	1991	888.019	1475.13	660.588
Deaths	China	female	75 to 79	Brain and central nervous system cancer	Number	1991	887.53	1339.09	703.657
Deaths	China	both	75 to 79	Brain and central nervous system cancer	Number	1991	1775.55	2600.1	1491.72
Deaths	China	male	75 to 79	Brain and central nervous system cancer	Rate	1991	17.3504	28.8216	12.9068
Deaths	China	female	75 to 79	Brain and central nervous system cancer	Rate	1991	13.1999	19.9159	10.4652
Deaths	China	both	75 to 79	Brain and central nervous system cancer	Rate	1991	14.9938	21.9568	12.5969
Deaths	China	male	All ages	Brain and central nervous system cancer	Number	1991	21604.5	32849.9	14318.8
Deaths	China	female	All ages	Brain and central nervous system cancer	Number	1991	16983.7	22730.7	11898.5
Deaths	China	both	All ages	Brain and central nervous system cancer	Number	1991	38588.1	52956.7	29485.1
Deaths	China	male	All ages	Brain and central nervous system cancer	Rate	1991	3.49291	5.31103	2.315
Deaths	China	female	All ages	Brain and central nervous system cancer	Rate	1991	2.92819	3.91905	2.05144
Deaths	China	both	All ages	Brain and central nervous system cancer	Rate	1991	3.21962	4.41847	2.46011
Deaths	China	male	80 to 84	Brain and central nervous system cancer	Number	1991	440.411	654.8	312.729
Deaths	China	female	80 to 84	Brain and central nervous system cancer	Number	1991	478.66	752.033	378.772
Deaths	China	both	80 to 84	Brain and central nervous system cancer	Number	1991	919.071	1270.97	760.302
Deaths	China	male	80 to 84	Brain and central nervous system cancer	Rate	1991	19.425	28.881	13.7934
Deaths	China	female	80 to 84	Brain and central nervous system cancer	Rate	1991	13.4678	21.1596	10.6573
Deaths	China	both	80 to 84	Brain and central nervous system cancer	Rate	1991	15.788	21.8329	13.0606
Deaths	China	male	85 plus	Brain and central nervous system cancer	Number	1991	175.58	254.406	130.006
Deaths	China	female	85 plus	Brain and central nervous system cancer	Number	1991	254.684	354.099	202.86
Deaths	China	both	85 plus	Brain and central nervous system cancer	Number	1991	430.264	557.993	357.542
Deaths	China	male	85 plus	Brain and central nervous system cancer	Rate	1991	24.1781	35.0329	17.9023
Deaths	China	female	85 plus	Brain and central nervous system cancer	Rate	1991	14.3879	20.0042	11.4602
Deaths	China	both	85 plus	Brain and central nervous system cancer	Rate	1991	17.2359	22.3526	14.3228
Deaths	United States of America	male	0 to 4	Brain and central nervous system cancer	Number	1992	105.04	133.958	85.3979
Deaths	United States of America	female	0 to 4	Brain and central nervous system cancer	Number	1992	93.068	126.414	72.5433
Deaths	United States of America	both	0 to 4	Brain and central nervous system cancer	Number	1992	198.108	246.185	169.73
Deaths	United States of America	male	0 to 4	Brain and central nervous system cancer	Rate	1992	1.01738	1.29748	0.82714
Deaths	United States of America	female	0 to 4	Brain and central nervous system cancer	Rate	1992	0.944921	1.28348	0.736533
Deaths	United States of America	both	0 to 4	Brain and central nervous system cancer	Rate	1992	0.982006	1.22032	0.84134
Deaths	United States of America	male	5 to 9	Brain and central nervous system cancer	Number	1992	112.422	148.237	93.6822
Deaths	United States of America	female	5 to 9	Brain and central nervous system cancer	Number	1992	102.732	134.212	82.784
Deaths	United States of America	both	5 to 9	Brain and central nervous system cancer	Number	1992	215.154	270.876	187.37
Deaths	United States of America	male	5 to 9	Brain and central nervous system cancer	Rate	1992	1.1616	1.53165	0.967966
Deaths	United States of America	female	5 to 9	Brain and central nervous system cancer	Rate	1992	1.11487	1.4565	0.898391
Deaths	United States of America	both	5 to 9	Brain and central nervous system cancer	Rate	1992	1.13881	1.43374	0.991748
Deaths	United States of America	male	10 to 14	Brain and central nervous system cancer	Number	1992	93.9638	118.43	79.5331
Deaths	United States of America	female	10 to 14	Brain and central nervous system cancer	Number	1992	73.431	99.6542	60.1233
Deaths	United States of America	both	10 to 14	Brain and central nervous system cancer	Number	1992	167.395	211.122	149.634
Deaths	United States of America	male	10 to 14	Brain and central nervous system cancer	Rate	1992	0.995983	1.25532	0.843023
Deaths	United States of America	female	10 to 14	Brain and central nervous system cancer	Rate	1992	0.818388	1.11065	0.670074
Deaths	United States of America	both	10 to 14	Brain and central nervous system cancer	Rate	1992	0.909412	1.14697	0.812921
Deaths	United States of America	male	15 to 19	Brain and central nervous system cancer	Number	1992	76.4689	97.5722	61.5928
Deaths	United States of America	female	15 to 19	Brain and central nervous system cancer	Number	1992	51.9053	71.2055	43.129
Deaths	United States of America	both	15 to 19	Brain and central nervous system cancer	Number	1992	128.374	165.408	112.737
Deaths	United States of America	male	15 to 19	Brain and central nervous system cancer	Rate	1992	0.853544	1.0891	0.687498
Deaths	United States of America	female	15 to 19	Brain and central nervous system cancer	Rate	1992	0.611274	0.838568	0.507918
Deaths	United States of America	both	15 to 19	Brain and central nervous system cancer	Rate	1992	0.735655	0.94788	0.646046
Deaths	United States of America	male	20 to 24	Brain and central nervous system cancer	Number	1992	86.3906	115.723	74.2407
Deaths	United States of America	female	20 to 24	Brain and central nervous system cancer	Number	1992	60.8512	79.0061	49.1652
Deaths	United States of America	both	20 to 24	Brain and central nervous system cancer	Number	1992	147.242	181.786	131.66
Deaths	United States of America	male	20 to 24	Brain and central nervous system cancer	Rate	1992	0.864115	1.15751	0.742587
Deaths	United States of America	female	20 to 24	Brain and central nervous system cancer	Rate	1992	0.632084	0.820666	0.510697
Deaths	United States of America	both	20 to 24	Brain and central nervous system cancer	Rate	1992	0.75029	0.926315	0.670889
Deaths	United States of America	male	25 to 29	Brain and central nervous system cancer	Number	1992	132.42	165.857	111.389
Deaths	United States of America	female	25 to 29	Brain and central nervous system cancer	Number	1992	94.7768	121.569	74.0216
Deaths	United States of America	both	25 to 29	Brain and central nervous system cancer	Number	1992	227.197	272.302	197.985
Deaths	United States of America	male	25 to 29	Brain and central nervous system cancer	Rate	1992	1.26254	1.58133	1.06202
Deaths	United States of America	female	25 to 29	Brain and central nervous system cancer	Rate	1992	0.91708	1.17633	0.716248
Deaths	United States of America	both	25 to 29	Brain and central nervous system cancer	Rate	1992	1.09108	1.30769	0.950796
Deaths	United States of America	male	30 to 34	Brain and central nervous system cancer	Number	1992	228.113	269.514	182.656
Deaths	United States of America	female	30 to 34	Brain and central nervous system cancer	Number	1992	147.886	184.753	111.485
Deaths	United States of America	both	30 to 34	Brain and central nervous system cancer	Number	1992	375.999	440.204	316.513
Deaths	United States of America	male	30 to 34	Brain and central nervous system cancer	Rate	1992	2.0264	2.39418	1.62259
Deaths	United States of America	female	30 to 34	Brain and central nervous system cancer	Rate	1992	1.30702	1.63285	0.985307
Deaths	United States of America	both	30 to 34	Brain and central nervous system cancer	Rate	1992	1.66579	1.95024	1.40225
Deaths	United States of America	male	35 to 39	Brain and central nervous system cancer	Number	1992	313.083	366.735	243.031
Deaths	United States of America	female	35 to 39	Brain and central nervous system cancer	Number	1992	195.48	248.834	148.072
Deaths	United States of America	both	35 to 39	Brain and central nervous system cancer	Number	1992	508.564	585.194	426.997
Deaths	United States of America	male	35 to 39	Brain and central nervous system cancer	Rate	1992	2.95473	3.46107	2.29361
Deaths	United States of America	female	35 to 39	Brain and central nervous system cancer	Rate	1992	1.82183	2.31908	1.37999
Deaths	United States of America	both	35 to 39	Brain and central nervous system cancer	Rate	1992	2.38472	2.74405	2.00225
Deaths	United States of America	male	40 to 44	Brain and central nervous system cancer	Number	1992	417.114	499.479	324.055
Deaths	United States of America	female	40 to 44	Brain and central nervous system cancer	Number	1992	247.93	302.737	185
Deaths	United States of America	both	40 to 44	Brain and central nervous system cancer	Number	1992	665.044	763.787	553.093
Deaths	United States of America	male	40 to 44	Brain and central nervous system cancer	Rate	1992	4.43577	5.31167	3.44614
Deaths	United States of America	female	40 to 44	Brain and central nervous system cancer	Rate	1992	2.57982	3.15011	1.925
Deaths	United States of America	both	40 to 44	Brain and central nervous system cancer	Rate	1992	3.49769	4.01701	2.9089
Deaths	United States of America	male	45 to 49	Brain and central nervous system cancer	Number	1992	460.847	533.345	352.631
Deaths	United States of America	female	45 to 49	Brain and central nervous system cancer	Number	1992	291.43	345.53	214.669
Deaths	United States of America	both	45 to 49	Brain and central nervous system cancer	Number	1992	752.277	834.751	613.577
Deaths	United States of America	male	45 to 49	Brain and central nervous system cancer	Rate	1992	6.08539	7.04272	4.65643
Deaths	United States of America	female	45 to 49	Brain and central nervous system cancer	Rate	1992	3.73103	4.42364	2.7483
Deaths	United States of America	both	45 to 49	Brain and central nervous system cancer	Rate	1992	4.89	5.4261	3.98842
Deaths	United States of America	male	50 to 54	Brain and central nervous system cancer	Number	1992	534.456	611.119	398.391
Deaths	United States of America	female	50 to 54	Brain and central nervous system cancer	Number	1992	355.763	434.237	267.673
Deaths	United States of America	both	50 to 54	Brain and central nervous system cancer	Number	1992	890.22	992.306	738.543
Deaths	United States of America	male	50 to 54	Brain and central nervous system cancer	Rate	1992	9.06851	10.3693	6.75979
Deaths	United States of America	female	50 to 54	Brain and central nervous system cancer	Rate	1992	5.737	7.00246	4.31646
Deaths	United States of America	both	50 to 54	Brain and central nervous system cancer	Rate	1992	7.36038	8.20443	6.1063
Deaths	United States of America	male	55 to 59	Brain and central nervous system cancer	Number	1992	657.758	772.555	506.823
Deaths	United States of America	female	55 to 59	Brain and central nervous system cancer	Number	1992	462.914	587.331	346.542
Deaths	United States of America	both	55 to 59	Brain and central nervous system cancer	Number	1992	1120.67	1295.89	916.661
Deaths	United States of America	male	55 to 59	Brain and central nervous system cancer	Rate	1992	13.0136	15.2849	10.0274
Deaths	United States of America	female	55 to 59	Brain and central nervous system cancer	Rate	1992	8.43373	10.7004	6.31357
Deaths	United States of America	both	55 to 59	Brain and central nervous system cancer	Rate	1992	10.6293	12.2912	8.69432
Deaths	United States of America	male	60 to 64	Brain and central nervous system cancer	Number	1992	807.397	933.394	630.01
Deaths	United States of America	female	60 to 64	Brain and central nervous system cancer	Number	1992	616.766	798.023	468.469
Deaths	United States of America	both	60 to 64	Brain and central nervous system cancer	Number	1992	1424.16	1686.62	1188.88
Deaths	United States of America	male	60 to 64	Brain and central nervous system cancer	Rate	1992	16.5153	19.0925	12.8868
Deaths	United States of America	female	60 to 64	Brain and central nervous system cancer	Rate	1992	11.1452	14.4205	8.46538
Deaths	United States of America	both	60 to 64	Brain and central nervous system cancer	Rate	1992	13.664	16.1821	11.4067
Deaths	United States of America	male	65 to 69	Brain and central nervous system cancer	Number	1992	955.745	1154.55	732.647
Deaths	United States of America	female	65 to 69	Brain and central nervous system cancer	Number	1992	791.409	985.938	609.066
Deaths	United States of America	both	65 to 69	Brain and central nervous system cancer	Number	1992	1747.15	2054.12	1468.18
Deaths	United States of America	male	65 to 69	Brain and central nervous system cancer	Rate	1992	21.123	25.5168	16.1923
Deaths	United States of America	female	65 to 69	Brain and central nervous system cancer	Rate	1992	14.326	17.8473	11.0252
Deaths	United States of America	both	65 to 69	Brain and central nervous system cancer	Rate	1992	17.3864	20.4411	14.6103
Deaths	United States of America	male	70 to 74	Brain and central nervous system cancer	Number	1992	904.764	1091.35	706.408
Deaths	United States of America	female	70 to 74	Brain and central nervous system cancer	Number	1992	830.714	1049.72	628.84
Deaths	United States of America	both	70 to 74	Brain and central nervous system cancer	Number	1992	1735.48	2019.34	1452.42
Deaths	United States of America	male	70 to 74	Brain and central nervous system cancer	Rate	1992	24.8682	29.9967	19.4162
Deaths	United States of America	female	70 to 74	Brain and central nervous system cancer	Rate	1992	17.237	21.7813	13.0482
Deaths	United States of America	both	70 to 74	Brain and central nervous system cancer	Rate	1992	20.5197	23.8761	17.1729
Deaths	United States of America	male	75 to 79	Brain and central nervous system cancer	Number	1992	657.765	813.33	523.956
Deaths	United States of America	female	75 to 79	Brain and central nervous system cancer	Number	1992	689.283	886.693	529.454
Deaths	United States of America	both	75 to 79	Brain and central nervous system cancer	Number	1992	1347.05	1611.05	1138.34
Deaths	United States of America	male	75 to 79	Brain and central nervous system cancer	Rate	1992	26.4055	32.6506	21.0339
Deaths	United States of America	female	75 to 79	Brain and central nervous system cancer	Rate	1992	18.197	23.4086	13.9775
Deaths	United States of America	both	75 to 79	Brain and central nervous system cancer	Rate	1992	21.4535	25.6581	18.1296
Deaths	United States of America	male	All ages	Brain and central nervous system cancer	Number	1992	7100.31	8430.94	5577.41
Deaths	United States of America	female	All ages	Brain and central nervous system cancer	Number	1992	5910.87	7473.02	4630.85
Deaths	United States of America	both	All ages	Brain and central nervous system cancer	Number	1992	13011.2	15255.6	11133.2
Deaths	United States of America	male	All ages	Brain and central nervous system cancer	Rate	1992	5.60538	6.65585	4.40311
Deaths	United States of America	female	All ages	Brain and central nervous system cancer	Rate	1992	4.46004	5.63876	3.4942
Deaths	United States of America	both	All ages	Brain and central nervous system cancer	Rate	1992	5.01976	5.88567	4.29521
Deaths	United States of America	male	80 to 84	Brain and central nervous system cancer	Number	1992	367.636	464.826	297.168
Deaths	United States of America	female	80 to 84	Brain and central nervous system cancer	Number	1992	471.769	612.418	353.418
Deaths	United States of America	both	80 to 84	Brain and central nervous system cancer	Number	1992	839.405	1027.22	682.315
Deaths	United States of America	male	80 to 84	Brain and central nervous system cancer	Rate	1992	25.0179	31.6318	20.2225
Deaths	United States of America	female	80 to 84	Brain and central nervous system cancer	Rate	1992	17.4088	22.5989	13.0415
Deaths	United States of America	both	80 to 84	Brain and central nervous system cancer	Rate	1992	20.0842	24.578	16.3255
Deaths	United States of America	male	85 plus	Brain and central nervous system cancer	Number	1992	188.927	253.876	153.707
Deaths	United States of America	female	85 plus	Brain and central nervous system cancer	Number	1992	332.754	482.919	247.897
Deaths	United States of America	both	85 plus	Brain and central nervous system cancer	Number	1992	521.682	695.675	409.5
Deaths	United States of America	male	85 plus	Brain and central nervous system cancer	Rate	1992	18.929	25.4363	15.4002
Deaths	United States of America	female	85 plus	Brain and central nervous system cancer	Rate	1992	13.2666	19.2535	9.8834
Deaths	United States of America	both	85 plus	Brain and central nervous system cancer	Rate	1992	14.8784	19.8407	11.679
Deaths	United States of America	male	0 to 4	Brain and central nervous system cancer	Number	1990	105.292	135.593	85.0971
Deaths	United States of America	female	0 to 4	Brain and central nervous system cancer	Number	1990	93.4566	129.864	69.948
Deaths	United States of America	both	0 to 4	Brain and central nervous system cancer	Number	1990	198.748	254.494	170.094
Deaths	United States of America	male	0 to 4	Brain and central nervous system cancer	Rate	1990	1.05137	1.35393	0.849722
Deaths	United States of America	female	0 to 4	Brain and central nervous system cancer	Rate	1990	0.978559	1.35977	0.732406
Deaths	United States of America	both	0 to 4	Brain and central nervous system cancer	Rate	1990	1.01583	1.30075	0.869372
Deaths	United States of America	male	5 to 9	Brain and central nervous system cancer	Number	1990	114.181	150.797	92.2435
Deaths	United States of America	female	5 to 9	Brain and central nervous system cancer	Number	1990	105.403	141.885	83.7843
Deaths	United States of America	both	5 to 9	Brain and central nervous system cancer	Number	1990	219.584	279.446	190.952
Deaths	United States of America	male	5 to 9	Brain and central nervous system cancer	Rate	1990	1.20107	1.58624	0.97031
Deaths	United States of America	female	5 to 9	Brain and central nervous system cancer	Rate	1990	1.16336	1.56601	0.924743
Deaths	United States of America	both	5 to 9	Brain and central nervous system cancer	Rate	1990	1.18267	1.50508	1.02846
Deaths	United States of America	male	10 to 14	Brain and central nervous system cancer	Number	1990	89.685	114.919	76.2386
Deaths	United States of America	female	10 to 14	Brain and central nervous system cancer	Number	1990	73.3131	100.931	60.0861
Deaths	United States of America	both	10 to 14	Brain and central nervous system cancer	Number	1990	162.998	209.977	143.627
Deaths	United States of America	male	10 to 14	Brain and central nervous system cancer	Rate	1990	0.999353	1.28053	0.849521
Deaths	United States of America	female	10 to 14	Brain and central nervous system cancer	Rate	1990	0.858788	1.18231	0.703847
Deaths	United States of America	both	10 to 14	Brain and central nervous system cancer	Rate	1990	0.930827	1.19911	0.820203
Deaths	United States of America	male	15 to 19	Brain and central nervous system cancer	Number	1990	78.8209	102.625	64.5736
Deaths	United States of America	female	15 to 19	Brain and central nervous system cancer	Number	1990	55.7271	77.8327	45.7388
Deaths	United States of America	both	15 to 19	Brain and central nervous system cancer	Number	1990	134.548	176.686	118.72
Deaths	United States of America	male	15 to 19	Brain and central nervous system cancer	Rate	1990	0.848078	1.1042	0.694784
Deaths	United States of America	female	15 to 19	Brain and central nervous system cancer	Rate	1990	0.631211	0.881598	0.518075
Deaths	United States of America	both	15 to 19	Brain and central nervous system cancer	Rate	1990	0.74243	0.974948	0.655089
Deaths	United States of America	male	20 to 24	Brain and central nervous system cancer	Number	1990	86.0835	115.885	74.7479
Deaths	United States of America	female	20 to 24	Brain and central nervous system cancer	Number	1990	62.4611	80.4335	50.4902
Deaths	United States of America	both	20 to 24	Brain and central nervous system cancer	Number	1990	148.545	185.634	132.685
Deaths	United States of America	male	20 to 24	Brain and central nervous system cancer	Rate	1990	0.868784	1.16955	0.754382
Deaths	United States of America	female	20 to 24	Brain and central nervous system cancer	Rate	1990	0.652873	0.840728	0.527748
Deaths	United States of America	both	20 to 24	Brain and central nervous system cancer	Rate	1990	0.762721	0.953161	0.681287
Deaths	United States of America	male	25 to 29	Brain and central nervous system cancer	Number	1990	142.026	176.681	117.091
Deaths	United States of America	female	25 to 29	Brain and central nervous system cancer	Number	1990	101.467	132.397	79.4686
Deaths	United States of America	both	25 to 29	Brain and central nervous system cancer	Number	1990	243.493	297.375	212.541
Deaths	United States of America	male	25 to 29	Brain and central nervous system cancer	Rate	1990	1.29961	1.61672	1.07144
Deaths	United States of America	female	25 to 29	Brain and central nervous system cancer	Rate	1990	0.936854	1.22244	0.733741
Deaths	United States of America	both	25 to 29	Brain and central nervous system cancer	Rate	1990	1.11905	1.36668	0.976799
Deaths	United States of America	male	30 to 34	Brain and central nervous system cancer	Number	1990	224.595	272.106	179.216
Deaths	United States of America	female	30 to 34	Brain and central nervous system cancer	Number	1990	148.454	184.305	114.01
Deaths	United States of America	both	30 to 34	Brain and central nervous system cancer	Number	1990	373.048	441.102	317.122
Deaths	United States of America	male	30 to 34	Brain and central nervous system cancer	Rate	1990	2.02471	2.45302	1.61562
Deaths	United States of America	female	30 to 34	Brain and central nervous system cancer	Rate	1990	1.33014	1.65137	1.02153
Deaths	United States of America	both	30 to 34	Brain and central nervous system cancer	Rate	1990	1.67636	1.98218	1.42505
Deaths	United States of America	male	35 to 39	Brain and central nervous system cancer	Number	1990	299.495	352.933	232.754
Deaths	United States of America	female	35 to 39	Brain and central nervous system cancer	Number	1990	184.818	236.801	140.654
Deaths	United States of America	both	35 to 39	Brain and central nervous system cancer	Number	1990	484.313	559.539	403.994
Deaths	United States of America	male	35 to 39	Brain and central nervous system cancer	Rate	1990	2.96799	3.49756	2.3066
Deaths	United States of America	female	35 to 39	Brain and central nervous system cancer	Rate	1990	1.8075	2.31589	1.37559
Deaths	United States of America	both	35 to 39	Brain and central nervous system cancer	Rate	1990	2.38391	2.7542	1.98857
Deaths	United States of America	male	40 to 44	Brain and central nervous system cancer	Number	1990	394.099	468.442	305.294
Deaths	United States of America	female	40 to 44	Brain and central nervous system cancer	Number	1990	231.997	288.409	175.411
Deaths	United States of America	both	40 to 44	Brain and central nervous system cancer	Number	1990	626.096	718.638	521.92
Deaths	United States of America	male	40 to 44	Brain and central nervous system cancer	Rate	1990	4.45514	5.29556	3.45124
Deaths	United States of America	female	40 to 44	Brain and central nervous system cancer	Rate	1990	2.56167	3.18456	1.93685
Deaths	United States of America	both	40 to 44	Brain and central nervous system cancer	Rate	1990	3.49727	4.01419	2.91536
Deaths	United States of America	male	45 to 49	Brain and central nervous system cancer	Number	1990	418.453	491.451	320.242
Deaths	United States of America	female	45 to 49	Brain and central nervous system cancer	Number	1990	265.291	321.297	199.412
Deaths	United States of America	both	45 to 49	Brain and central nervous system cancer	Number	1990	683.744	770.587	563.722
Deaths	United States of America	male	45 to 49	Brain and central nervous system cancer	Rate	1990	6.07201	7.13127	4.64691
Deaths	United States of America	female	45 to 49	Brain and central nervous system cancer	Rate	1990	3.71836	4.50336	2.79498
Deaths	United States of America	both	45 to 49	Brain and central nervous system cancer	Rate	1990	4.87479	5.49394	4.01909
Deaths	United States of America	male	50 to 54	Brain and central nervous system cancer	Number	1990	508.905	587.824	375.531
Deaths	United States of America	female	50 to 54	Brain and central nervous system cancer	Number	1990	338.687	424.412	258.663
Deaths	United States of America	both	50 to 54	Brain and central nervous system cancer	Number	1990	847.592	964.156	706.396
Deaths	United States of America	male	50 to 54	Brain and central nervous system cancer	Rate	1990	9.1381	10.5552	6.74319
Deaths	United States of America	female	50 to 54	Brain and central nervous system cancer	Rate	1990	5.75759	7.21489	4.3972
Deaths	United States of America	both	50 to 54	Brain and central nervous system cancer	Rate	1990	7.40158	8.41948	6.16859
Deaths	United States of America	male	55 to 59	Brain and central nervous system cancer	Number	1990	660.186	778.152	507.577
Deaths	United States of America	female	55 to 59	Brain and central nervous system cancer	Number	1990	468.149	597.344	350.957
Deaths	United States of America	both	55 to 59	Brain and central nervous system cancer	Number	1990	1128.34	1316.04	939.898
Deaths	United States of America	male	55 to 59	Brain and central nervous system cancer	Rate	1990	13.0685	15.4036	10.0475
Deaths	United States of America	female	55 to 59	Brain and central nervous system cancer	Rate	1990	8.4995	10.8451	6.37182
Deaths	United States of America	both	55 to 59	Brain and central nervous system cancer	Rate	1990	10.6853	12.4628	8.90079
Deaths	United States of America	male	60 to 64	Brain and central nervous system cancer	Number	1990	833.074	959.073	642.737
Deaths	United States of America	female	60 to 64	Brain and central nervous system cancer	Number	1990	639.354	840.409	491.077
Deaths	United States of America	both	60 to 64	Brain and central nervous system cancer	Number	1990	1472.43	1769.52	1237.07
Deaths	United States of America	male	60 to 64	Brain and central nervous system cancer	Rate	1990	16.7474	19.2804	12.921
Deaths	United States of America	female	60 to 64	Brain and central nervous system cancer	Rate	1990	11.2409	14.7758	8.63397
Deaths	United States of America	both	60 to 64	Brain and central nervous system cancer	Rate	1990	13.8099	16.5964	11.6026
Deaths	United States of America	male	65 to 69	Brain and central nervous system cancer	Number	1990	962.531	1170.91	743.909
Deaths	United States of America	female	65 to 69	Brain and central nervous system cancer	Number	1990	794.71	1006.2	614.379
Deaths	United States of America	both	65 to 69	Brain and central nervous system cancer	Number	1990	1757.24	2095.95	1484.51
Deaths	United States of America	male	65 to 69	Brain and central nervous system cancer	Rate	1990	21.2414	25.8399	16.4168
Deaths	United States of America	female	65 to 69	Brain and central nervous system cancer	Rate	1990	14.2894	18.0922	11.0469
Deaths	United States of America	both	65 to 69	Brain and central nervous system cancer	Rate	1990	17.4106	20.7665	14.7085
Deaths	United States of America	male	70 to 74	Brain and central nervous system cancer	Number	1990	853.039	1036.63	671.869
Deaths	United States of America	female	70 to 74	Brain and central nervous system cancer	Number	1990	788.578	1013.11	600.397
Deaths	United States of America	both	70 to 74	Brain and central nervous system cancer	Number	1990	1641.62	1942.66	1389.3
Deaths	United States of America	male	70 to 74	Brain and central nervous system cancer	Rate	1990	24.7805	30.114	19.5176
Deaths	United States of America	female	70 to 74	Brain and central nervous system cancer	Rate	1990	17.1095	21.9811	13.0266
Deaths	United States of America	both	70 to 74	Brain and central nervous system cancer	Rate	1990	20.3892	24.1283	17.2554
Deaths	United States of America	male	75 to 79	Brain and central nervous system cancer	Number	1990	629.254	791.716	507.085
Deaths	United States of America	female	75 to 79	Brain and central nervous system cancer	Number	1990	672.504	885.366	526.768
Deaths	United States of America	both	75 to 79	Brain and central nervous system cancer	Number	1990	1301.76	1598.5	1115.57
Deaths	United States of America	male	75 to 79	Brain and central nervous system cancer	Rate	1990	26.1841	32.9443	21.1005
Deaths	United States of America	female	75 to 79	Brain and central nervous system cancer	Rate	1990	18.127	23.8646	14.1988
Deaths	United States of America	both	75 to 79	Brain and central nervous system cancer	Rate	1990	21.2944	26.1485	18.2487
Deaths	United States of America	male	All ages	Brain and central nervous system cancer	Number	1990	6905.76	8306.41	5494.91
Deaths	United States of America	female	All ages	Brain and central nervous system cancer	Number	1990	5763.63	7480.68	4596.63
Deaths	United States of America	both	All ages	Brain and central nervous system cancer	Number	1990	12669.4	15221.7	10984.7
Deaths	United States of America	male	All ages	Brain and central nervous system cancer	Rate	1990	5.5775	6.70875	4.43801
Deaths	United States of America	female	All ages	Brain and central nervous system cancer	Rate	1990	4.4407	5.76364	3.54156
Deaths	United States of America	both	All ages	Brain and central nervous system cancer	Rate	1990	4.99571	6.0021	4.33142
Deaths	United States of America	male	80 to 84	Brain and central nervous system cancer	Number	1990	336.487	439.07	276.877
Deaths	United States of America	female	80 to 84	Brain and central nervous system cancer	Number	1990	438.156	588.373	340.775
Deaths	United States of America	both	80 to 84	Brain and central nervous system cancer	Number	1990	774.643	987.749	646.468
Deaths	United States of America	male	80 to 84	Brain and central nervous system cancer	Rate	1990	24.5438	32.0264	20.1958
Deaths	United States of America	female	80 to 84	Brain and central nervous system cancer	Rate	1990	17.092	22.9517	13.2932
Deaths	United States of America	both	80 to 84	Brain and central nervous system cancer	Rate	1990	19.6886	25.1049	16.4308
Deaths	United States of America	male	85 plus	Brain and central nervous system cancer	Number	1990	169.559	235.798	139.217
Deaths	United States of America	female	85 plus	Brain and central nervous system cancer	Number	1990	301.103	449.442	226.995
Deaths	United States of America	both	85 plus	Brain and central nervous system cancer	Number	1990	470.662	653.367	371.75
Deaths	United States of America	male	85 plus	Brain and central nervous system cancer	Rate	1990	18.3486	25.5166	15.0651
Deaths	United States of America	female	85 plus	Brain and central nervous system cancer	Rate	1990	12.9893	19.3886	9.79237
Deaths	United States of America	both	85 plus	Brain and central nervous system cancer	Rate	1990	14.5169	20.1521	11.4661
Deaths	United States of America	male	0 to 4	Brain and central nervous system cancer	Number	1993	105.809	129.078	85.1331
Deaths	United States of America	female	0 to 4	Brain and central nervous system cancer	Number	1993	90.9147	123.698	70.4363
Deaths	United States of America	both	0 to 4	Brain and central nervous system cancer	Number	1993	196.724	240.151	170.189
Deaths	United States of America	male	0 to 4	Brain and central nervous system cancer	Rate	1993	1.0198	1.24406	0.820521
Deaths	United States of America	female	0 to 4	Brain and central nervous system cancer	Rate	1993	0.918512	1.24972	0.711619
Deaths	United States of America	both	0 to 4	Brain and central nervous system cancer	Rate	1993	0.970349	1.18456	0.839463
Deaths	United States of America	male	5 to 9	Brain and central nervous system cancer	Number	1993	113.222	147.587	93.5331
Deaths	United States of America	female	5 to 9	Brain and central nervous system cancer	Number	1993	104.107	136.961	83.5706
Deaths	United States of America	both	5 to 9	Brain and central nervous system cancer	Number	1993	217.33	271.272	188.388
Deaths	United States of America	male	5 to 9	Brain and central nervous system cancer	Rate	1993	1.15366	1.50381	0.95304
Deaths	United States of America	female	5 to 9	Brain and central nervous system cancer	Rate	1993	1.11409	1.46567	0.894321
Deaths	United States of America	both	5 to 9	Brain and central nervous system cancer	Rate	1993	1.13436	1.41591	0.983298
Deaths	United States of America	male	10 to 14	Brain and central nervous system cancer	Number	1993	95.0096	120.417	80.1073
Deaths	United States of America	female	10 to 14	Brain and central nervous system cancer	Number	1993	75.2767	102.334	61.9536
Deaths	United States of America	both	10 to 14	Brain and central nervous system cancer	Number	1993	170.286	216.448	152.483
Deaths	United States of America	male	10 to 14	Brain and central nervous system cancer	Rate	1993	0.988531	1.25289	0.833479
Deaths	United States of America	female	10 to 14	Brain and central nervous system cancer	Rate	1993	0.823832	1.11995	0.678024
Deaths	United States of America	both	10 to 14	Brain and central nervous system cancer	Rate	1993	0.908263	1.15448	0.813305
Deaths	United States of America	male	15 to 19	Brain and central nervous system cancer	Number	1993	76.8223	98.6501	62.3425
Deaths	United States of America	female	15 to 19	Brain and central nervous system cancer	Number	1993	52.7118	71.8364	43.4194
Deaths	United States of America	both	15 to 19	Brain and central nervous system cancer	Number	1993	129.534	166.701	113.754
Deaths	United States of America	male	15 to 19	Brain and central nervous system cancer	Rate	1993	0.849825	1.09129	0.689647
Deaths	United States of America	female	15 to 19	Brain and central nervous system cancer	Rate	1993	0.615679	0.839056	0.507143
Deaths	United States of America	both	15 to 19	Brain and central nervous system cancer	Rate	1993	0.735933	0.947095	0.646282
Deaths	United States of America	male	20 to 24	Brain and central nervous system cancer	Number	1993	86.325	113.652	73.3193
Deaths	United States of America	female	20 to 24	Brain and central nervous system cancer	Number	1993	60.1163	78.029	48.7582
Deaths	United States of America	both	20 to 24	Brain and central nervous system cancer	Number	1993	146.441	179.337	130.43
Deaths	United States of America	male	20 to 24	Brain and central nervous system cancer	Rate	1993	0.869956	1.14535	0.738889
Deaths	United States of America	female	20 to 24	Brain and central nervous system cancer	Rate	1993	0.62943	0.81698	0.510508
Deaths	United States of America	both	20 to 24	Brain and central nervous system cancer	Rate	1993	0.751991	0.920911	0.66977
Deaths	United States of America	male	25 to 29	Brain and central nervous system cancer	Number	1993	128.428	159.72	108.22
Deaths	United States of America	female	25 to 29	Brain and central nervous system cancer	Number	1993	93.0367	118.331	71.9759
Deaths	United States of America	both	25 to 29	Brain and central nervous system cancer	Number	1993	221.465	265.171	193.082
Deaths	United States of America	male	25 to 29	Brain and central nervous system cancer	Rate	1993	1.25058	1.55529	1.0538
Deaths	United States of America	female	25 to 29	Brain and central nervous system cancer	Rate	1993	0.922372	1.17314	0.713574
Deaths	United States of America	both	25 to 29	Brain and central nervous system cancer	Rate	1993	1.08795	1.30266	0.948521
Deaths	United States of America	male	30 to 34	Brain and central nervous system cancer	Number	1993	229.296	270.515	180.773
Deaths	United States of America	female	30 to 34	Brain and central nervous system cancer	Number	1993	147.45	182.359	111.557
Deaths	United States of America	both	30 to 34	Brain and central nervous system cancer	Number	1993	376.746	437.877	317.33
Deaths	United States of America	male	30 to 34	Brain and central nervous system cancer	Rate	1993	2.03965	2.40631	1.60803
Deaths	United States of America	female	30 to 34	Brain and central nervous system cancer	Rate	1993	1.30669	1.61605	0.988604
Deaths	United States of America	both	30 to 34	Brain and central nervous system cancer	Rate	1993	1.67248	1.94386	1.40872
Deaths	United States of America	male	35 to 39	Brain and central nervous system cancer	Number	1993	320.276	373.939	249.523
Deaths	United States of America	female	35 to 39	Brain and central nervous system cancer	Number	1993	199.653	253.776	150.797
Deaths	United States of America	both	35 to 39	Brain and central nervous system cancer	Number	1993	519.929	596.874	437.586
Deaths	United States of America	male	35 to 39	Brain and central nervous system cancer	Rate	1993	2.95584	3.4511	2.30286
Deaths	United States of America	female	35 to 39	Brain and central nervous system cancer	Rate	1993	1.82066	2.31422	1.37514
Deaths	United States of America	both	35 to 39	Brain and central nervous system cancer	Rate	1993	2.38485	2.73779	2.00715
Deaths	United States of America	male	40 to 44	Brain and central nervous system cancer	Number	1993	422.209	503.876	332.569
Deaths	United States of America	female	40 to 44	Brain and central nervous system cancer	Number	1993	250.792	309.006	187.392
Deaths	United States of America	both	40 to 44	Brain and central nervous system cancer	Number	1993	673.001	783.207	561.204
Deaths	United States of America	male	40 to 44	Brain and central nervous system cancer	Rate	1993	4.43434	5.29207	3.49287
Deaths	United States of America	female	40 to 44	Brain and central nervous system cancer	Rate	1993	2.57909	3.17775	1.9271
Deaths	United States of America	both	40 to 44	Brain and central nervous system cancer	Rate	1993	3.49694	4.06958	2.91604
Deaths	United States of America	male	45 to 49	Brain and central nervous system cancer	Number	1993	482.08	559.798	365.218
Deaths	United States of America	female	45 to 49	Brain and central nervous system cancer	Number	1993	306.743	363.094	225.854
Deaths	United States of America	both	45 to 49	Brain and central nervous system cancer	Number	1993	788.823	873.78	644.132
Deaths	United States of America	male	45 to 49	Brain and central nervous system cancer	Rate	1993	6.05904	7.03585	4.59026
Deaths	United States of America	female	45 to 49	Brain and central nervous system cancer	Rate	1993	3.74136	4.42866	2.75475
Deaths	United States of America	both	45 to 49	Brain and central nervous system cancer	Rate	1993	4.88282	5.4087	3.98718
Deaths	United States of America	male	50 to 54	Brain and central nervous system cancer	Number	1993	561.1	644.772	418.499
Deaths	United States of America	female	50 to 54	Brain and central nervous system cancer	Number	1993	374.746	459.746	281.879
Deaths	United States of America	both	50 to 54	Brain and central nervous system cancer	Number	1993	935.846	1046.1	774.889
Deaths	United States of America	male	50 to 54	Brain and central nervous system cancer	Rate	1993	9.04357	10.3922	6.74519
Deaths	United States of America	female	50 to 54	Brain and central nervous system cancer	Rate	1993	5.75074	7.05512	4.32563
Deaths	United States of America	both	50 to 54	Brain and central nervous system cancer	Rate	1993	7.35676	8.22344	6.09147
Deaths	United States of America	male	55 to 59	Brain and central nervous system cancer	Number	1993	668.246	777.149	512.199
Deaths	United States of America	female	55 to 59	Brain and central nervous system cancer	Number	1993	467.59	592.695	348.528
Deaths	United States of America	both	55 to 59	Brain and central nervous system cancer	Number	1993	1135.84	1305.79	929.863
Deaths	United States of America	male	55 to 59	Brain and central nervous system cancer	Rate	1993	13.0564	15.1842	10.0075
Deaths	United States of America	female	55 to 59	Brain and central nervous system cancer	Rate	1993	8.44541	10.705	6.29495
Deaths	United States of America	both	55 to 59	Brain and central nervous system cancer	Rate	1993	10.6603	12.2555	8.72719
Deaths	United States of America	male	60 to 64	Brain and central nervous system cancer	Number	1993	792.851	920.769	620.506
Deaths	United States of America	female	60 to 64	Brain and central nervous system cancer	Number	1993	608.34	789.818	465.239
Deaths	United States of America	both	60 to 64	Brain and central nervous system cancer	Number	1993	1401.19	1661.13	1174.44
Deaths	United States of America	male	60 to 64	Brain and central nervous system cancer	Rate	1993	16.4459	19.0992	12.8709
Deaths	United States of America	female	60 to 64	Brain and central nervous system cancer	Rate	1993	11.1793	14.5143	8.54959
Deaths	United States of America	both	60 to 64	Brain and central nervous system cancer	Rate	1993	13.6533	16.1862	11.4439
Deaths	United States of America	male	65 to 69	Brain and central nervous system cancer	Number	1993	960.409	1157.66	734.149
Deaths	United States of America	female	65 to 69	Brain and central nervous system cancer	Number	1993	796.202	992.858	606.698
Deaths	United States of America	both	65 to 69	Brain and central nervous system cancer	Number	1993	1756.61	2069.61	1474.42
Deaths	United States of America	male	65 to 69	Brain and central nervous system cancer	Rate	1993	21.1717	25.5199	16.1839
Deaths	United States of America	female	65 to 69	Brain and central nervous system cancer	Rate	1993	14.4549	18.0251	11.0145
Deaths	United States of America	both	65 to 69	Brain and central nervous system cancer	Rate	1993	17.4883	20.6044	14.6789
Deaths	United States of America	male	70 to 74	Brain and central nervous system cancer	Number	1993	930.58	1108.13	719.223
Deaths	United States of America	female	70 to 74	Brain and central nervous system cancer	Number	1993	853.945	1069.28	636.412
Deaths	United States of America	both	70 to 74	Brain and central nervous system cancer	Number	1993	1784.52	2060.72	1481.98
Deaths	United States of America	male	70 to 74	Brain and central nervous system cancer	Rate	1993	25.0765	29.861	19.381
Deaths	United States of America	female	70 to 74	Brain and central nervous system cancer	Rate	1993	17.4268	21.8211	12.9875
Deaths	United States of America	both	70 to 74	Brain and central nervous system cancer	Rate	1993	20.7234	23.9308	17.21
Deaths	United States of America	male	75 to 79	Brain and central nervous system cancer	Number	1993	678.715	830.918	535.113
Deaths	United States of America	female	75 to 79	Brain and central nervous system cancer	Number	1993	708.34	907.838	542.303
Deaths	United States of America	both	75 to 79	Brain and central nervous system cancer	Number	1993	1387.06	1647.88	1164.79
Deaths	United States of America	male	75 to 79	Brain and central nervous system cancer	Rate	1993	26.7515	32.7505	21.0914
Deaths	United States of America	female	75 to 79	Brain and central nervous system cancer	Rate	1993	18.5323	23.7518	14.1883
Deaths	United States of America	both	75 to 79	Brain and central nervous system cancer	Rate	1993	21.8114	25.9129	18.3163
Deaths	United States of America	male	All ages	Brain and central nervous system cancer	Number	1993	7236.05	8553.98	5666.97
Deaths	United States of America	female	All ages	Brain and central nervous system cancer	Number	1993	6039.88	7625.93	4721.86
Deaths	United States of America	both	All ages	Brain and central nervous system cancer	Number	1993	13275.9	15507.4	11294
Deaths	United States of America	male	All ages	Brain and central nervous system cancer	Rate	1993	5.65006	6.67913	4.42489
Deaths	United States of America	female	All ages	Brain and central nervous system cancer	Rate	1993	4.51216	5.69703	3.52752
Deaths	United States of America	both	All ages	Brain and central nervous system cancer	Rate	1993	5.06854	5.92049	4.31186
Deaths	United States of America	male	80 to 84	Brain and central nervous system cancer	Number	1993	384.167	475.981	305.913
Deaths	United States of America	female	80 to 84	Brain and central nervous system cancer	Number	1993	491.249	628.925	361.44
Deaths	United States of America	both	80 to 84	Brain and central nervous system cancer	Number	1993	875.416	1069.37	708.462
Deaths	United States of America	male	80 to 84	Brain and central nervous system cancer	Rate	1993	25.3511	31.4099	20.1871
Deaths	United States of America	female	80 to 84	Brain and central nervous system cancer	Rate	1993	17.707	22.6696	13.0281
Deaths	United States of America	both	80 to 84	Brain and central nervous system cancer	Rate	1993	20.4074	24.9288	16.5154
Deaths	United States of America	male	85 plus	Brain and central nervous system cancer	Number	1993	200.506	265.504	164.077
Deaths	United States of America	female	85 plus	Brain and central nervous system cancer	Number	1993	358.67	507.725	265.767
Deaths	United States of America	both	85 plus	Brain and central nervous system cancer	Number	1993	559.176	736.151	437.381
Deaths	United States of America	male	85 plus	Brain and central nervous system cancer	Rate	1993	19.298	25.5538	15.7918
Deaths	United States of America	female	85 plus	Brain and central nervous system cancer	Rate	1993	13.763	19.4826	10.1981
Deaths	United States of America	both	85 plus	Brain and central nervous system cancer	Rate	1993	15.3407	20.1959	11.9993
Deaths	China	male	0 to 4	Brain and central nervous system cancer	Number	1994	2051.04	3556.54	885.207
Deaths	China	female	0 to 4	Brain and central nervous system cancer	Number	1994	1624.57	2453.92	769.61
Deaths	China	both	0 to 4	Brain and central nervous system cancer	Number	1994	3675.61	5467.45	1898.48
Deaths	China	male	0 to 4	Brain and central nervous system cancer	Rate	1994	3.59098	6.22684	1.54983
Deaths	China	female	0 to 4	Brain and central nervous system cancer	Rate	1994	3.23937	4.89307	1.53459
Deaths	China	both	0 to 4	Brain and central nervous system cancer	Rate	1994	3.42659	5.09704	1.76986
Deaths	China	male	5 to 9	Brain and central nervous system cancer	Number	1994	1487.3	2393.79	927.286
Deaths	China	female	5 to 9	Brain and central nervous system cancer	Number	1994	1133.99	1487.76	668.938
Deaths	China	both	5 to 9	Brain and central nervous system cancer	Number	1994	2621.29	3784.44	1846.57
Deaths	China	male	5 to 9	Brain and central nervous system cancer	Rate	1994	2.45051	3.94408	1.52782
Deaths	China	female	5 to 9	Brain and central nervous system cancer	Rate	1994	2.0692	2.71472	1.22061
Deaths	China	both	5 to 9	Brain and central nervous system cancer	Rate	1994	2.26958	3.27666	1.59881
Deaths	China	male	10 to 14	Brain and central nervous system cancer	Number	1994	851.5	1256.74	572.276
Deaths	China	female	10 to 14	Brain and central nervous system cancer	Number	1994	624.154	809.53	423.585
Deaths	China	both	10 to 14	Brain and central nervous system cancer	Number	1994	1475.65	2029.17	1153.25
Deaths	China	male	10 to 14	Brain and central nervous system cancer	Rate	1994	1.57835	2.32952	1.06078
Deaths	China	female	10 to 14	Brain and central nervous system cancer	Rate	1994	1.23894	1.60691	0.840811
Deaths	China	both	10 to 14	Brain and central nervous system cancer	Rate	1994	1.41445	1.94501	1.10542
Deaths	China	male	15 to 19	Brain and central nervous system cancer	Number	1994	613.727	894.704	420.285
Deaths	China	female	15 to 19	Brain and central nervous system cancer	Number	1994	406.686	535.663	300.273
Deaths	China	both	15 to 19	Brain and central nervous system cancer	Number	1994	1020.41	1360.23	817.629
Deaths	China	male	15 to 19	Brain and central nervous system cancer	Rate	1994	1.13955	1.66125	0.78037
Deaths	China	female	15 to 19	Brain and central nervous system cancer	Rate	1994	0.794093	1.04593	0.586312
Deaths	China	both	15 to 19	Brain and central nervous system cancer	Rate	1994	0.971165	1.29459	0.778168
Deaths	China	male	20 to 24	Brain and central nervous system cancer	Number	1994	658.747	913.735	457.818
Deaths	China	female	20 to 24	Brain and central nervous system cancer	Number	1994	535.873	711.343	382.317
Deaths	China	both	20 to 24	Brain and central nervous system cancer	Number	1994	1194.62	1490.99	952.002
Deaths	China	male	20 to 24	Brain and central nervous system cancer	Rate	1994	1.02625	1.42349	0.713226
Deaths	China	female	20 to 24	Brain and central nervous system cancer	Rate	1994	0.894299	1.18713	0.638034
Deaths	China	both	20 to 24	Brain and central nervous system cancer	Rate	1994	0.962543	1.20134	0.767058
Deaths	China	male	25 to 29	Brain and central nervous system cancer	Number	1994	788.694	1099.59	569.025
Deaths	China	female	25 to 29	Brain and central nervous system cancer	Number	1994	630.794	854.491	425.569
Deaths	China	both	25 to 29	Brain and central nervous system cancer	Number	1994	1419.49	1778.4	1106.54
Deaths	China	male	25 to 29	Brain and central nervous system cancer	Rate	1994	1.14941	1.60251	0.829276
Deaths	China	female	25 to 29	Brain and central nervous system cancer	Rate	1994	0.991537	1.34316	0.668946
Deaths	China	both	25 to 29	Brain and central nervous system cancer	Rate	1994	1.07346	1.34488	0.836801
Deaths	China	male	30 to 34	Brain and central nervous system cancer	Number	1994	846.816	1194.78	602.083
Deaths	China	female	30 to 34	Brain and central nervous system cancer	Number	1994	784.05	1029.85	506.804
Deaths	China	both	30 to 34	Brain and central nervous system cancer	Number	1994	1630.87	2046.66	1222.45
Deaths	China	male	30 to 34	Brain and central nervous system cancer	Rate	1994	1.58614	2.2379	1.12774
Deaths	China	female	30 to 34	Brain and central nervous system cancer	Rate	1994	1.57512	2.06893	1.01815
Deaths	China	both	30 to 34	Brain and central nervous system cancer	Rate	1994	1.58083	1.98387	1.18494
Deaths	China	male	35 to 39	Brain and central nervous system cancer	Number	1994	1156.56	1562.03	780.585
Deaths	China	female	35 to 39	Brain and central nervous system cancer	Number	1994	862.565	1097.42	601.439
Deaths	China	both	35 to 39	Brain and central nervous system cancer	Number	1994	2019.13	2460.71	1527.84
Deaths	China	male	35 to 39	Brain and central nervous system cancer	Rate	1994	2.46024	3.32275	1.66046
Deaths	China	female	35 to 39	Brain and central nervous system cancer	Rate	1994	1.99817	2.54221	1.39326
Deaths	China	both	35 to 39	Brain and central nervous system cancer	Rate	1994	2.23905	2.72873	1.69425
Deaths	China	male	40 to 44	Brain and central nervous system cancer	Number	1994	1547.16	2158.61	1041.62
Deaths	China	female	40 to 44	Brain and central nervous system cancer	Number	1994	1125.45	1440.8	784.995
Deaths	China	both	40 to 44	Brain and central nervous system cancer	Number	1994	2672.61	3360.94	2018.27
Deaths	China	male	40 to 44	Brain and central nervous system cancer	Rate	1994	3.54602	4.94742	2.38735
Deaths	China	female	40 to 44	Brain and central nervous system cancer	Rate	1994	2.7549	3.52683	1.92153
Deaths	China	both	40 to 44	Brain and central nervous system cancer	Rate	1994	3.16347	3.97821	2.38895
Deaths	China	male	45 to 49	Brain and central nervous system cancer	Number	1994	1445.06	2007.3	978.07
Deaths	China	female	45 to 49	Brain and central nervous system cancer	Number	1994	1136.83	1438.64	764.992
Deaths	China	both	45 to 49	Brain and central nervous system cancer	Number	1994	2581.89	3152.12	1937.68
Deaths	China	male	45 to 49	Brain and central nervous system cancer	Rate	1994	4.30466	5.97951	2.91356
Deaths	China	female	45 to 49	Brain and central nervous system cancer	Rate	1994	3.72605	4.71524	2.50732
Deaths	China	both	45 to 49	Brain and central nervous system cancer	Rate	1994	4.02917	4.91903	3.02384
Deaths	China	male	50 to 54	Brain and central nervous system cancer	Number	1994	1525.46	2129.63	990.324
Deaths	China	female	50 to 54	Brain and central nervous system cancer	Number	1994	1179.14	1496.82	821.718
Deaths	China	both	50 to 54	Brain and central nervous system cancer	Number	1994	2704.61	3384.3	2057.96
Deaths	China	male	50 to 54	Brain and central nervous system cancer	Rate	1994	5.92594	8.27294	3.8471
Deaths	China	female	50 to 54	Brain and central nervous system cancer	Rate	1994	5.09211	6.46397	3.54857
Deaths	China	both	50 to 54	Brain and central nervous system cancer	Rate	1994	5.53107	6.92108	4.20864
Deaths	China	male	55 to 59	Brain and central nervous system cancer	Number	1994	2006.58	2777.53	1354.14
Deaths	China	female	55 to 59	Brain and central nervous system cancer	Number	1994	1366.96	1736.31	984.587
Deaths	China	both	55 to 59	Brain and central nervous system cancer	Number	1994	3373.54	4303.21	2638.02
Deaths	China	male	55 to 59	Brain and central nervous system cancer	Rate	1994	8.41097	11.6426	5.67614
Deaths	China	female	55 to 59	Brain and central nervous system cancer	Rate	1994	6.37207	8.09381	4.58966
Deaths	China	both	55 to 59	Brain and central nervous system cancer	Rate	1994	7.44562	9.49747	5.82229
Deaths	China	male	60 to 64	Brain and central nervous system cancer	Number	1994	2194.63	3024.07	1477.21
Deaths	China	female	60 to 64	Brain and central nervous system cancer	Number	1994	1646.29	2077.03	1229.53
Deaths	China	both	60 to 64	Brain and central nervous system cancer	Number	1994	3840.93	4817.84	2943.02
Deaths	China	male	60 to 64	Brain and central nervous system cancer	Rate	1994	10.7997	14.8814	7.26929
Deaths	China	female	60 to 64	Brain and central nervous system cancer	Rate	1994	8.69991	10.9762	6.49753
Deaths	China	both	60 to 64	Brain and central nervous system cancer	Rate	1994	9.78723	12.2766	7.49924
Deaths	China	male	65 to 69	Brain and central nervous system cancer	Number	1994	1979.8	2913.18	1373.13
Deaths	China	female	65 to 69	Brain and central nervous system cancer	Number	1994	1571.52	2042.84	1239.53
Deaths	China	both	65 to 69	Brain and central nervous system cancer	Number	1994	3551.32	4769.65	2863.97
Deaths	China	male	65 to 69	Brain and central nervous system cancer	Rate	1994	12.9991	19.1276	9.01585
Deaths	China	female	65 to 69	Brain and central nervous system cancer	Rate	1994	10.2946	13.3821	8.11978
Deaths	China	both	65 to 69	Brain and central nervous system cancer	Rate	1994	11.6453	15.6404	9.39139
Deaths	China	male	70 to 74	Brain and central nervous system cancer	Number	1994	1562.17	2341.71	1135.56
Deaths	China	female	70 to 74	Brain and central nervous system cancer	Number	1994	1399.14	1892.84	1132.92
Deaths	China	both	70 to 74	Brain and central nervous system cancer	Number	1994	2961.31	4048.87	2480.47
Deaths	China	male	70 to 74	Brain and central nervous system cancer	Rate	1994	15.4113	23.1018	11.2027
Deaths	China	female	70 to 74	Brain and central nervous system cancer	Rate	1994	12.3709	16.7361	10.017
Deaths	China	both	70 to 74	Brain and central nervous system cancer	Rate	1994	13.8079	18.879	11.5659
Deaths	China	male	75 to 79	Brain and central nervous system cancer	Number	1994	1016.82	1535.42	744.154
Deaths	China	female	75 to 79	Brain and central nervous system cancer	Number	1994	983.39	1407.98	803.563
Deaths	China	both	75 to 79	Brain and central nervous system cancer	Number	1994	2000.21	2728.69	1689.02
Deaths	China	male	75 to 79	Brain and central nervous system cancer	Rate	1994	17.8326	26.9275	13.0507
Deaths	China	female	75 to 79	Brain and central nervous system cancer	Rate	1994	13.4046	19.1921	10.9533
Deaths	China	both	75 to 79	Brain and central nervous system cancer	Rate	1994	15.3411	20.9283	12.9543
Deaths	China	male	All ages	Brain and central nervous system cancer	Number	1994	22448.8	31609.3	15390.9
Deaths	China	female	All ages	Brain and central nervous system cancer	Number	1994	17844.8	22285.9	13118.3
Deaths	China	both	All ages	Brain and central nervous system cancer	Number	1994	40293.6	52085.8	31638
Deaths	China	male	All ages	Brain and central nervous system cancer	Rate	1994	3.50518	4.93552	2.40315
Deaths	China	female	All ages	Brain and central nervous system cancer	Rate	1994	2.98505	3.72795	2.19441
Deaths	China	both	All ages	Brain and central nervous system cancer	Rate	1994	3.25407	4.2064	2.55505
Deaths	China	male	80 to 84	Brain and central nervous system cancer	Number	1994	508.555	719.664	364.232
Deaths	China	female	80 to 84	Brain and central nervous system cancer	Number	1994	538.862	785.98	433.982
Deaths	China	both	80 to 84	Brain and central nervous system cancer	Number	1994	1047.42	1415.79	882.464
Deaths	China	male	80 to 84	Brain and central nervous system cancer	Rate	1994	19.6366	27.7881	14.0639
Deaths	China	female	80 to 84	Brain and central nervous system cancer	Rate	1994	13.6513	19.9116	10.9943
Deaths	China	both	80 to 84	Brain and central nervous system cancer	Rate	1994	16.0225	21.6575	13.4992
Deaths	China	male	85 plus	Brain and central nervous system cancer	Number	1994	208.175	291.953	153.45
Deaths	China	female	85 plus	Brain and central nervous system cancer	Number	1994	294.507	401.662	238.676
Deaths	China	both	85 plus	Brain and central nervous system cancer	Number	1994	502.682	643.304	425.669
Deaths	China	male	85 plus	Brain and central nervous system cancer	Rate	1994	24.6212	34.5297	18.1487
Deaths	China	female	85 plus	Brain and central nervous system cancer	Rate	1994	14.566	19.8658	11.8047
Deaths	China	both	85 plus	Brain and central nervous system cancer	Rate	1994	17.531	22.4352	14.8452
Deaths	China	male	0 to 4	Brain and central nervous system cancer	Number	1996	1854.13	2989.31	832.021
Deaths	China	female	0 to 4	Brain and central nervous system cancer	Number	1996	1497.97	2101.28	723.876
Deaths	China	both	0 to 4	Brain and central nervous system cancer	Number	1996	3352.1	4701.08	1733.6
Deaths	China	male	0 to 4	Brain and central nervous system cancer	Rate	1996	3.51117	5.66087	1.5756
Deaths	China	female	0 to 4	Brain and central nervous system cancer	Rate	1996	3.27039	4.58755	1.58038
Deaths	China	both	0 to 4	Brain and central nervous system cancer	Rate	1996	3.39933	4.76732	1.75802
Deaths	China	male	5 to 9	Brain and central nervous system cancer	Number	1996	1500.21	2374.58	939.094
Deaths	China	female	5 to 9	Brain and central nervous system cancer	Number	1996	1227.73	1645.68	694.244
Deaths	China	both	5 to 9	Brain and central nervous system cancer	Number	1996	2727.94	3814.57	1862.37
Deaths	China	male	5 to 9	Brain and central nervous system cancer	Rate	1996	2.46481	3.90138	1.54291
Deaths	China	female	5 to 9	Brain and central nervous system cancer	Rate	1996	2.25416	3.02153	1.27466
Deaths	China	both	5 to 9	Brain and central nervous system cancer	Rate	1996	2.36533	3.30751	1.61482
Deaths	China	male	10 to 14	Brain and central nervous system cancer	Number	1996	914.689	1341.91	632.726
Deaths	China	female	10 to 14	Brain and central nervous system cancer	Number	1996	721.262	943.155	467.058
Deaths	China	both	10 to 14	Brain and central nervous system cancer	Number	1996	1635.95	2202.79	1257.75
Deaths	China	male	10 to 14	Brain and central nervous system cancer	Rate	1996	1.57461	2.31005	1.08922
Deaths	China	female	10 to 14	Brain and central nervous system cancer	Rate	1996	1.34118	1.75379	0.868491
Deaths	China	both	10 to 14	Brain and central nervous system cancer	Rate	1996	1.46239	1.9691	1.12432
Deaths	China	male	15 to 19	Brain and central nervous system cancer	Number	1996	585.687	834.303	411.9
Deaths	China	female	15 to 19	Brain and central nervous system cancer	Number	1996	406.303	497.604	302.427
Deaths	China	both	15 to 19	Brain and central nervous system cancer	Number	1996	991.991	1255.36	781.463
Deaths	China	male	15 to 19	Brain and central nervous system cancer	Rate	1996	1.13718	1.61989	0.799749
Deaths	China	female	15 to 19	Brain and central nervous system cancer	Rate	1996	0.829166	1.01549	0.61718
Deaths	China	both	15 to 19	Brain and central nervous system cancer	Rate	1996	0.987006	1.24905	0.777536
Deaths	China	male	20 to 24	Brain and central nervous system cancer	Number	1996	612.831	832.962	438.337
Deaths	China	female	20 to 24	Brain and central nervous system cancer	Number	1996	540.803	706.429	380.118
Deaths	China	both	20 to 24	Brain and central nervous system cancer	Number	1996	1153.63	1432.18	898.366
Deaths	China	male	20 to 24	Brain and central nervous system cancer	Rate	1996	1.0376	1.41031	0.74216
Deaths	China	female	20 to 24	Brain and central nervous system cancer	Rate	1996	0.963352	1.25839	0.677119
Deaths	China	both	20 to 24	Brain and central nervous system cancer	Rate	1996	1.00142	1.24321	0.779832
Deaths	China	male	25 to 29	Brain and central nervous system cancer	Number	1996	795.465	1040.77	560.746
Deaths	China	female	25 to 29	Brain and central nervous system cancer	Number	1996	669.714	918.7	443.967
Deaths	China	both	25 to 29	Brain and central nervous system cancer	Number	1996	1465.18	1857.75	1137.57
Deaths	China	male	25 to 29	Brain and central nervous system cancer	Rate	1996	1.15993	1.51763	0.817669
Deaths	China	female	25 to 29	Brain and central nervous system cancer	Rate	1996	1.06586	1.46213	0.706581
Deaths	China	both	25 to 29	Brain and central nervous system cancer	Rate	1996	1.11495	1.41368	0.865655
Deaths	China	male	30 to 34	Brain and central nervous system cancer	Number	1996	1008.99	1364.57	716.792
Deaths	China	female	30 to 34	Brain and central nervous system cancer	Number	1996	996.246	1363.95	623.21
Deaths	China	both	30 to 34	Brain and central nervous system cancer	Number	1996	2005.23	2530.65	1500.86
Deaths	China	male	30 to 34	Brain and central nervous system cancer	Rate	1996	1.61346	2.18208	1.14622
Deaths	China	female	30 to 34	Brain and central nervous system cancer	Rate	1996	1.69619	2.32223	1.06106
Deaths	China	both	30 to 34	Brain and central nervous system cancer	Rate	1996	1.65353	2.08679	1.23762
Deaths	China	male	35 to 39	Brain and central nervous system cancer	Number	1996	1106.59	1434.76	776.145
Deaths	China	female	35 to 39	Brain and central nervous system cancer	Number	1996	824.692	1012.38	569.179
Deaths	China	both	35 to 39	Brain and central nervous system cancer	Number	1996	1931.28	2351.42	1468.72
Deaths	China	male	35 to 39	Brain and central nervous system cancer	Rate	1996	2.48264	3.2189	1.74129
Deaths	China	female	35 to 39	Brain and central nervous system cancer	Rate	1996	2.01469	2.47321	1.39048
Deaths	China	both	35 to 39	Brain and central nervous system cancer	Rate	1996	2.25862	2.74998	1.71766
Deaths	China	male	40 to 44	Brain and central nervous system cancer	Number	1996	1710.59	2335.63	1190.41
Deaths	China	female	40 to 44	Brain and central nervous system cancer	Number	1996	1230.8	1534.61	849.214
Deaths	China	both	40 to 44	Brain and central nervous system cancer	Number	1996	2941.39	3579.42	2258.77
Deaths	China	male	40 to 44	Brain and central nervous system cancer	Rate	1996	3.56682	4.87012	2.48216
Deaths	China	female	40 to 44	Brain and central nervous system cancer	Rate	1996	2.74307	3.42016	1.89263
Deaths	China	both	40 to 44	Brain and central nervous system cancer	Rate	1996	3.16865	3.85597	2.43329
Deaths	China	male	45 to 49	Brain and central nervous system cancer	Number	1996	1576.47	2057.76	1099.66
Deaths	China	female	45 to 49	Brain and central nervous system cancer	Number	1996	1299	1680.58	885.928
Deaths	China	both	45 to 49	Brain and central nervous system cancer	Number	1996	2875.47	3425.89	2187.35
Deaths	China	male	45 to 49	Brain and central nervous system cancer	Rate	1996	4.28162	5.58876	2.98663
Deaths	China	female	45 to 49	Brain and central nervous system cancer	Rate	1996	3.84361	4.97267	2.62138
Deaths	China	both	45 to 49	Brain and central nervous system cancer	Rate	1996	4.07199	4.85144	3.09754
Deaths	China	male	50 to 54	Brain and central nervous system cancer	Number	1996	1646.86	2194.16	1097.86
Deaths	China	female	50 to 54	Brain and central nervous system cancer	Number	1996	1274.2	1578.96	911.623
Deaths	China	both	50 to 54	Brain and central nervous system cancer	Number	1996	2921.06	3477.45	2232.15
Deaths	China	male	50 to 54	Brain and central nervous system cancer	Rate	1996	6.03598	8.04191	4.02382
Deaths	China	female	50 to 54	Brain and central nervous system cancer	Rate	1996	5.10243	6.32283	3.65052
Deaths	China	both	50 to 54	Brain and central nervous system cancer	Rate	1996	5.58985	6.65459	4.27153
Deaths	China	male	55 to 59	Brain and central nervous system cancer	Number	1996	2014.64	2658.21	1369.93
Deaths	China	female	55 to 59	Brain and central nervous system cancer	Number	1996	1324.4	1634.18	1013.17
Deaths	China	both	55 to 59	Brain and central nervous system cancer	Number	1996	3339.04	4042.45	2598.78
Deaths	China	male	55 to 59	Brain and central nervous system cancer	Rate	1996	8.46344	11.1671	5.75502
Deaths	China	female	55 to 59	Brain and central nervous system cancer	Rate	1996	6.15773	7.59804	4.7107
Deaths	China	both	55 to 59	Brain and central nervous system cancer	Rate	1996	7.36901	8.92138	5.7353
Deaths	China	male	60 to 64	Brain and central nervous system cancer	Number	1996	2293.68	3095.33	1569.88
Deaths	China	female	60 to 64	Brain and central nervous system cancer	Number	1996	1699.99	2104.47	1296.92
Deaths	China	both	60 to 64	Brain and central nervous system cancer	Number	1996	3993.67	4856.83	3203.53
Deaths	China	male	60 to 64	Brain and central nervous system cancer	Rate	1996	10.7703	14.5346	7.37162
Deaths	China	female	60 to 64	Brain and central nervous system cancer	Rate	1996	8.58976	10.6335	6.55311
Deaths	China	both	60 to 64	Brain and central nervous system cancer	Rate	1996	9.72	11.8208	7.79691
Deaths	China	male	65 to 69	Brain and central nervous system cancer	Number	1996	2156.07	3091.11	1477.3
Deaths	China	female	65 to 69	Brain and central nervous system cancer	Number	1996	1642.1	2090.99	1313.93
Deaths	China	both	65 to 69	Brain and central nervous system cancer	Number	1996	3798.17	4796.16	3057.64
Deaths	China	male	65 to 69	Brain and central nervous system cancer	Rate	1996	13.3202	19.097	9.12682
Deaths	China	female	65 to 69	Brain and central nervous system cancer	Rate	1996	10.2693	13.0765	8.21698
Deaths	China	both	65 to 69	Brain and central nervous system cancer	Rate	1996	11.804	14.9056	9.5026
Deaths	China	male	70 to 74	Brain and central nervous system cancer	Number	1996	1724.49	2536.54	1256.34
Deaths	China	female	70 to 74	Brain and central nervous system cancer	Number	1996	1520.05	1984.09	1239.65
Deaths	China	both	70 to 74	Brain and central nervous system cancer	Number	1996	3244.54	4227.48	2728.28
Deaths	China	male	70 to 74	Brain and central nervous system cancer	Rate	1996	15.7404	23.1524	11.4674
Deaths	China	female	70 to 74	Brain and central nervous system cancer	Rate	1996	12.6828	16.5546	10.3433
Deaths	China	both	70 to 74	Brain and central nervous system cancer	Rate	1996	14.143	18.4276	11.8926
Deaths	China	male	75 to 79	Brain and central nervous system cancer	Number	1996	1131.27	1663.5	827.823
Deaths	China	female	75 to 79	Brain and central nervous system cancer	Number	1996	1068.45	1491.23	874.389
Deaths	China	both	75 to 79	Brain and central nervous system cancer	Number	1996	2199.72	2894.43	1860.94
Deaths	China	male	75 to 79	Brain and central nervous system cancer	Rate	1996	18.3805	27.0281	13.4502
Deaths	China	female	75 to 79	Brain and central nervous system cancer	Rate	1996	13.714	19.1405	11.2231
Deaths	China	both	75 to 79	Brain and central nervous system cancer	Rate	1996	15.7735	20.755	13.3442
Deaths	China	male	All ages	Brain and central nervous system cancer	Number	1996	23436.2	31348.7	16612.1
Deaths	China	female	All ages	Brain and central nervous system cancer	Number	1996	18862.4	22911.3	14090.2
Deaths	China	both	All ages	Brain and central nervous system cancer	Number	1996	42298.6	52811.1	33108.3
Deaths	China	male	All ages	Brain and central nervous system cancer	Rate	1996	3.59313	4.80623	2.54689
Deaths	China	female	All ages	Brain and central nervous system cancer	Rate	1996	3.09773	3.76267	2.314
Deaths	China	both	All ages	Brain and central nervous system cancer	Rate	1996	3.35394	4.1875	2.62523
Deaths	China	male	80 to 84	Brain and central nervous system cancer	Number	1996	567.507	794.036	410.843
Deaths	China	female	80 to 84	Brain and central nervous system cancer	Number	1996	591.655	846.797	483.688
Deaths	China	both	80 to 84	Brain and central nervous system cancer	Number	1996	1159.16	1520.28	976.056
Deaths	China	male	80 to 84	Brain and central nervous system cancer	Rate	1996	19.9854	27.9628	14.4683
Deaths	China	female	80 to 84	Brain and central nervous system cancer	Rate	1996	13.6674	19.5613	11.1734
Deaths	China	both	80 to 84	Brain and central nervous system cancer	Rate	1996	16.1701	21.2076	13.6158
Deaths	China	male	85 plus	Brain and central nervous system cancer	Number	1996	236.028	328.046	172.234
Deaths	China	female	85 plus	Brain and central nervous system cancer	Number	1996	327.063	432.641	266.979
Deaths	China	both	85 plus	Brain and central nervous system cancer	Number	1996	563.091	712.814	470.345
Deaths	China	male	85 plus	Brain and central nervous system cancer	Rate	1996	25.2142	35.0441	18.3992
Deaths	China	female	85 plus	Brain and central nervous system cancer	Rate	1996	14.9275	19.7462	12.1852
Deaths	China	both	85 plus	Brain and central nervous system cancer	Rate	1996	18.0068	22.7947	15.0409
Deaths	China	male	0 to 4	Brain and central nervous system cancer	Number	1993	2130.01	3787.82	908.955
Deaths	China	female	0 to 4	Brain and central nervous system cancer	Number	1993	1698.46	2642.31	788.113
Deaths	China	both	0 to 4	Brain and central nervous system cancer	Number	1993	3828.47	5928.54	1954.69
Deaths	China	male	0 to 4	Brain and central nervous system cancer	Rate	1993	3.60784	6.41585	1.5396
Deaths	China	female	0 to 4	Brain and central nervous system cancer	Rate	1993	3.25749	5.06771	1.51153
Deaths	China	both	0 to 4	Brain and central nervous system cancer	Rate	1993	3.44353	5.33245	1.75815
Deaths	China	male	5 to 9	Brain and central nervous system cancer	Number	1993	1446.27	2408.85	918.695
Deaths	China	female	5 to 9	Brain and central nervous system cancer	Number	1993	1048.38	1294.33	649.561
Deaths	China	both	5 to 9	Brain and central nervous system cancer	Number	1993	2494.65	3515.84	1784.95
Deaths	China	male	5 to 9	Brain and central nervous system cancer	Rate	1993	2.44365	4.07005	1.55224
Deaths	China	female	5 to 9	Brain and central nervous system cancer	Rate	1993	1.95353	2.41185	1.21038
Deaths	China	both	5 to 9	Brain and central nervous system cancer	Rate	1993	2.21057	3.11548	1.5817
Deaths	China	male	10 to 14	Brain and central nervous system cancer	Number	1993	844.662	1281.17	561.182
Deaths	China	female	10 to 14	Brain and central nervous system cancer	Number	1993	587.446	747.865	399.854
Deaths	China	both	10 to 14	Brain and central nervous system cancer	Number	1993	1432.11	1930.06	1080.91
Deaths	China	male	10 to 14	Brain and central nervous system cancer	Rate	1993	1.59794	2.42373	1.06165
Deaths	China	female	10 to 14	Brain and central nervous system cancer	Rate	1993	1.18678	1.51087	0.807804
Deaths	China	both	10 to 14	Brain and central nervous system cancer	Rate	1993	1.39911	1.88559	1.056
Deaths	China	male	15 to 19	Brain and central nervous system cancer	Number	1993	654.845	955.326	445.943
Deaths	China	female	15 to 19	Brain and central nervous system cancer	Number	1993	423.403	586.298	307.881
Deaths	China	both	15 to 19	Brain and central nervous system cancer	Number	1993	1078.25	1445.08	842.951
Deaths	China	male	15 to 19	Brain and central nervous system cancer	Rate	1993	1.16621	1.70133	0.794176
Deaths	China	female	15 to 19	Brain and central nervous system cancer	Rate	1993	0.791739	1.09634	0.57572
Deaths	China	both	15 to 19	Brain and central nervous system cancer	Rate	1993	0.98354	1.31815	0.768911
Deaths	China	male	20 to 24	Brain and central nervous system cancer	Number	1993	686.894	956.442	486.745
Deaths	China	female	20 to 24	Brain and central nervous system cancer	Number	1993	530.806	681.688	377.942
Deaths	China	both	20 to 24	Brain and central nervous system cancer	Number	1993	1217.7	1509.46	938.119
Deaths	China	male	20 to 24	Brain and central nervous system cancer	Rate	1993	1.04053	1.44885	0.737339
Deaths	China	female	20 to 24	Brain and central nervous system cancer	Rate	1993	0.865151	1.11107	0.616001
Deaths	China	both	20 to 24	Brain and central nervous system cancer	Rate	1993	0.956049	1.18512	0.736543
Deaths	China	male	25 to 29	Brain and central nervous system cancer	Number	1993	776.827	1033.86	555.153
Deaths	China	female	25 to 29	Brain and central nervous system cancer	Number	1993	591.895	781.699	413.328
Deaths	China	both	25 to 29	Brain and central nervous system cancer	Number	1993	1368.72	1670.24	1054.41
Deaths	China	male	25 to 29	Brain and central nervous system cancer	Rate	1993	1.15113	1.53201	0.822645
Deaths	China	female	25 to 29	Brain and central nervous system cancer	Rate	1993	0.939604	1.24091	0.656138
Deaths	China	both	25 to 29	Brain and central nervous system cancer	Rate	1993	1.04901	1.28009	0.808117
Deaths	China	male	30 to 34	Brain and central nervous system cancer	Number	1993	773.813	1078.89	565.599
Deaths	China	female	30 to 34	Brain and central nervous system cancer	Number	1993	680.705	880.954	440.219
Deaths	China	both	30 to 34	Brain and central nervous system cancer	Number	1993	1454.52	1783.85	1107.57
Deaths	China	male	30 to 34	Brain and central nervous system cancer	Rate	1993	1.57994	2.20284	1.15482
Deaths	China	female	30 to 34	Brain and central nervous system cancer	Rate	1993	1.49637	1.93657	0.967715
Deaths	China	both	30 to 34	Brain and central nervous system cancer	Rate	1993	1.5397	1.88832	1.17244
Deaths	China	male	35 to 39	Brain and central nervous system cancer	Number	1993	1195.44	1591.54	825.759
Deaths	China	female	35 to 39	Brain and central nervous system cancer	Number	1993	900.663	1165.77	593.205
Deaths	China	both	35 to 39	Brain and central nervous system cancer	Number	1993	2096.1	2550.24	1582.28
Deaths	China	male	35 to 39	Brain and central nervous system cancer	Rate	1993	2.45283	3.26556	1.69432
Deaths	China	female	35 to 39	Brain and central nervous system cancer	Rate	1993	2.00054	2.58939	1.31762
Deaths	China	both	35 to 39	Brain and central nervous system cancer	Rate	1993	2.23565	2.72003	1.68763
Deaths	China	male	40 to 44	Brain and central nervous system cancer	Number	1993	1488.22	2043.15	1000.23
Deaths	China	female	40 to 44	Brain and central nervous system cancer	Number	1993	1079.8	1427.95	711.964
Deaths	China	both	40 to 44	Brain and central nervous system cancer	Number	1993	2568.02	3134.54	1913.7
Deaths	China	male	40 to 44	Brain and central nervous system cancer	Rate	1993	3.55396	4.87917	2.38862
Deaths	China	female	40 to 44	Brain and central nervous system cancer	Rate	1993	2.79088	3.6907	1.84016
Deaths	China	both	40 to 44	Brain and central nervous system cancer	Rate	1993	3.1875	3.89068	2.37534
Deaths	China	male	45 to 49	Brain and central nervous system cancer	Number	1993	1342.01	1814.01	929.679
Deaths	China	female	45 to 49	Brain and central nervous system cancer	Number	1993	1042.44	1316.96	674.336
Deaths	China	both	45 to 49	Brain and central nervous system cancer	Number	1993	2384.45	2880.85	1785.14
Deaths	China	male	45 to 49	Brain and central nervous system cancer	Rate	1993	4.33467	5.85923	3.00285
Deaths	China	female	45 to 49	Brain and central nervous system cancer	Rate	1993	3.68772	4.65886	2.38552
Deaths	China	both	45 to 49	Brain and central nervous system cancer	Rate	1993	4.02589	4.86402	3.01402
Deaths	China	male	50 to 54	Brain and central nervous system cancer	Number	1993	1527.39	2144.3	1009.3
Deaths	China	female	50 to 54	Brain and central nervous system cancer	Number	1993	1180.38	1598.66	791.563
Deaths	China	both	50 to 54	Brain and central nervous system cancer	Number	1993	2707.77	3379.63	2014.81
Deaths	China	male	50 to 54	Brain and central nervous system cancer	Rate	1993	5.98128	8.39709	3.95244
Deaths	China	female	50 to 54	Brain and central nervous system cancer	Rate	1993	5.1966	7.03805	3.48483
Deaths	China	both	50 to 54	Brain and central nervous system cancer	Rate	1993	5.61189	7.00432	4.1757
Deaths	China	male	55 to 59	Brain and central nervous system cancer	Number	1993	2025.69	2808.23	1366.41
Deaths	China	female	55 to 59	Brain and central nervous system cancer	Number	1993	1437.91	1913.4	990.529
Deaths	China	both	55 to 59	Brain and central nervous system cancer	Number	1993	3463.61	4405.3	2611.1
Deaths	China	male	55 to 59	Brain and central nervous system cancer	Rate	1993	8.49767	11.7803	5.73199
Deaths	China	female	55 to 59	Brain and central nervous system cancer	Rate	1993	6.64975	8.84865	4.58078
Deaths	China	both	55 to 59	Brain and central nervous system cancer	Rate	1993	7.61872	9.69011	5.74351
Deaths	China	male	60 to 64	Brain and central nervous system cancer	Number	1993	2146.59	3052.39	1453.4
Deaths	China	female	60 to 64	Brain and central nervous system cancer	Number	1993	1623.77	2119.27	1175.25
Deaths	China	both	60 to 64	Brain and central nervous system cancer	Number	1993	3770.36	4813.83	2853.92
Deaths	China	male	60 to 64	Brain and central nervous system cancer	Rate	1993	10.8687	15.455	7.35892
Deaths	China	female	60 to 64	Brain and central nervous system cancer	Rate	1993	8.82214	11.5142	6.38525
Deaths	China	both	60 to 64	Brain and central nervous system cancer	Rate	1993	9.88148	12.6162	7.47964
Deaths	China	male	65 to 69	Brain and central nervous system cancer	Number	1993	1901.81	2869.52	1365.58
Deaths	China	female	65 to 69	Brain and central nervous system cancer	Number	1993	1544.6	2035.76	1184.99
Deaths	China	both	65 to 69	Brain and central nervous system cancer	Number	1993	3446.41	4604.24	2798.99
Deaths	China	male	65 to 69	Brain and central nervous system cancer	Rate	1993	12.8892	19.4477	9.25497
Deaths	China	female	65 to 69	Brain and central nervous system cancer	Rate	1993	10.3571	13.6505	7.94575
Deaths	China	both	65 to 69	Brain and central nervous system cancer	Rate	1993	11.6164	15.5189	9.43421
Deaths	China	male	70 to 74	Brain and central nervous system cancer	Number	1993	1489.49	2228.98	1115.73
Deaths	China	female	70 to 74	Brain and central nervous system cancer	Number	1993	1348.7	1851.79	1057.27
Deaths	China	both	70 to 74	Brain and central nervous system cancer	Number	1993	2838.19	3892.88	2382.58
Deaths	China	male	70 to 74	Brain and central nervous system cancer	Rate	1993	15.345	22.9633	11.4944
Deaths	China	female	70 to 74	Brain and central nervous system cancer	Rate	1993	12.3398	16.9429	9.67342
Deaths	China	both	70 to 74	Brain and central nervous system cancer	Rate	1993	13.7534	18.8642	11.5455
Deaths	China	male	75 to 79	Brain and central nervous system cancer	Number	1993	973.84	1484.93	722.886
Deaths	China	female	75 to 79	Brain and central nervous system cancer	Number	1993	958.833	1416.18	782.144
Deaths	China	both	75 to 79	Brain and central nervous system cancer	Number	1993	1932.67	2725.33	1633.47
Deaths	China	male	75 to 79	Brain and central nervous system cancer	Rate	1993	17.5676	26.7875	13.0405
Deaths	China	female	75 to 79	Brain and central nervous system cancer	Rate	1993	13.3635	19.7378	10.901
Deaths	China	both	75 to 79	Brain and central nervous system cancer	Rate	1993	15.1959	21.4283	12.8434
Deaths	China	male	All ages	Brain and central nervous system cancer	Number	1993	22082.8	31420.9	15492.2
Deaths	China	female	All ages	Brain and central nervous system cancer	Number	1993	17481.1	21833.5	12376.1
Deaths	China	both	All ages	Brain and central nervous system cancer	Number	1993	39563.9	50208	30606.2
Deaths	China	male	All ages	Brain and central nervous system cancer	Rate	1993	3.48477	4.95837	2.44474
Deaths	China	female	All ages	Brain and central nervous system cancer	Rate	1993	2.95243	3.68752	2.09024
Deaths	China	both	All ages	Brain and central nervous system cancer	Rate	1993	3.22763	4.09599	2.49686
Deaths	China	male	80 to 84	Brain and central nervous system cancer	Number	1993	481.543	695.73	350.664
Deaths	China	female	80 to 84	Brain and central nervous system cancer	Number	1993	519.933	780.607	415.546
Deaths	China	both	80 to 84	Brain and central nervous system cancer	Number	1993	1001.48	1349.31	844.99
Deaths	China	male	80 to 84	Brain and central nervous system cancer	Rate	1993	19.4701	28.1303	14.1783
Deaths	China	female	80 to 84	Brain and central nervous system cancer	Rate	1993	13.7366	20.6236	10.9787
Deaths	China	both	80 to 84	Brain and central nervous system cancer	Rate	1993	16.0025	21.5604	13.502
Deaths	China	male	85 plus	Brain and central nervous system cancer	Number	1993	197.423	276.194	145.703
Deaths	China	female	85 plus	Brain and central nervous system cancer	Number	1993	282.954	385.223	231.54
Deaths	China	both	85 plus	Brain and central nervous system cancer	Number	1993	480.377	618.893	404.7
Deaths	China	male	85 plus	Brain and central nervous system cancer	Rate	1993	24.3955	34.1292	18.0045
Deaths	China	female	85 plus	Brain and central nervous system cancer	Rate	1993	14.5454	19.8026	11.9024
Deaths	China	both	85 plus	Brain and central nervous system cancer	Rate	1993	17.4392	22.4678	14.6919
Deaths	United States of America	male	0 to 4	Brain and central nervous system cancer	Number	1995	100.007	122.547	82.8863
Deaths	United States of America	female	0 to 4	Brain and central nervous system cancer	Number	1995	83.5423	110.373	65.9886
Deaths	United States of America	both	0 to 4	Brain and central nervous system cancer	Number	1995	183.549	218.913	159.18
Deaths	United States of America	male	0 to 4	Brain and central nervous system cancer	Rate	1995	0.977986	1.19841	0.810562
Deaths	United States of America	female	0 to 4	Brain and central nervous system cancer	Rate	1995	0.856553	1.13165	0.676576
Deaths	United States of America	both	0 to 4	Brain and central nervous system cancer	Rate	1995	0.918705	1.09571	0.796731
Deaths	United States of America	male	5 to 9	Brain and central nervous system cancer	Number	1995	115.81	147.271	96.8586
Deaths	United States of America	female	5 to 9	Brain and central nervous system cancer	Number	1995	102.45	133.102	83.3236
Deaths	United States of America	both	5 to 9	Brain and central nervous system cancer	Number	1995	218.26	265.977	193.232
Deaths	United States of America	male	5 to 9	Brain and central nervous system cancer	Rate	1995	1.1328	1.44054	0.947432
Deaths	United States of America	female	5 to 9	Brain and central nervous system cancer	Rate	1995	1.05229	1.36712	0.855833
Deaths	United States of America	both	5 to 9	Brain and central nervous system cancer	Rate	1995	1.09353	1.3326	0.968133
Deaths	United States of America	male	10 to 14	Brain and central nervous system cancer	Number	1995	97.1614	122.309	82.4458
Deaths	United States of America	female	10 to 14	Brain and central nervous system cancer	Number	1995	78.3834	106.184	64.7233
Deaths	United States of America	both	10 to 14	Brain and central nervous system cancer	Number	1995	175.545	221.666	156.955
Deaths	United States of America	male	10 to 14	Brain and central nervous system cancer	Rate	1995	0.988967	1.24493	0.839183
Deaths	United States of America	female	10 to 14	Brain and central nervous system cancer	Rate	1995	0.839309	1.13699	0.693041
Deaths	United States of America	both	10 to 14	Brain and central nervous system cancer	Rate	1995	0.916034	1.15671	0.819026
Deaths	United States of America	male	15 to 19	Brain and central nervous system cancer	Number	1995	79.5087	102.781	64.9689
Deaths	United States of America	female	15 to 19	Brain and central nervous system cancer	Number	1995	54.5114	74.7668	45.5626
Deaths	United States of America	both	15 to 19	Brain and central nervous system cancer	Number	1995	134.02	174.042	118.233
Deaths	United States of America	male	15 to 19	Brain and central nervous system cancer	Rate	1995	0.840394	1.08638	0.686711
Deaths	United States of America	female	15 to 19	Brain and central nervous system cancer	Rate	1995	0.609213	0.835586	0.509203
Deaths	United States of America	both	15 to 19	Brain and central nervous system cancer	Rate	1995	0.728025	0.945434	0.642267
Deaths	United States of America	male	20 to 24	Brain and central nervous system cancer	Number	1995	84.0826	109.142	70.42
Deaths	United States of America	female	20 to 24	Brain and central nervous system cancer	Number	1995	55.5077	73.7589	46.0055
Deaths	United States of America	both	20 to 24	Brain and central nervous system cancer	Number	1995	139.59	170.54	124.862
Deaths	United States of America	male	20 to 24	Brain and central nervous system cancer	Rate	1995	0.884013	1.14748	0.74037
Deaths	United States of America	female	20 to 24	Brain and central nervous system cancer	Rate	1995	0.606659	0.806131	0.502806
Deaths	United States of America	both	20 to 24	Brain and central nervous system cancer	Rate	1995	0.748024	0.913873	0.669097
Deaths	United States of America	male	25 to 29	Brain and central nervous system cancer	Number	1995	125.338	155.872	103.647
Deaths	United States of America	female	25 to 29	Brain and central nervous system cancer	Number	1995	87.8538	112.649	69.6228
Deaths	United States of America	both	25 to 29	Brain and central nervous system cancer	Number	1995	213.192	256.275	188.303
Deaths	United States of America	male	25 to 29	Brain and central nervous system cancer	Rate	1995	1.24162	1.5441	1.02674
Deaths	United States of America	female	25 to 29	Brain and central nervous system cancer	Rate	1995	0.891814	1.14351	0.706749
Deaths	United States of America	both	25 to 29	Brain and central nervous system cancer	Rate	1995	1.06885	1.28485	0.944069
Deaths	United States of America	male	30 to 34	Brain and central nervous system cancer	Number	1995	222.58	262.246	179.159
Deaths	United States of America	female	30 to 34	Brain and central nervous system cancer	Number	1995	141.591	178.414	107.528
Deaths	United States of America	both	30 to 34	Brain and central nervous system cancer	Number	1995	364.171	423.389	308.441
Deaths	United States of America	male	30 to 34	Brain and central nervous system cancer	Rate	1995	1.99849	2.35464	1.60863
Deaths	United States of America	female	30 to 34	Brain and central nervous system cancer	Rate	1995	1.27188	1.60265	0.965897
Deaths	United States of America	both	30 to 34	Brain and central nervous system cancer	Rate	1995	1.63527	1.90118	1.38502
Deaths	United States of America	male	35 to 39	Brain and central nervous system cancer	Number	1995	325.625	381.909	255.165
Deaths	United States of America	female	35 to 39	Brain and central nervous system cancer	Number	1995	206.072	262.759	155.79
Deaths	United States of America	both	35 to 39	Brain and central nervous system cancer	Number	1995	531.697	612.412	453.308
Deaths	United States of America	male	35 to 39	Brain and central nervous system cancer	Rate	1995	2.9154	3.41932	2.28456
Deaths	United States of America	female	35 to 39	Brain and central nervous system cancer	Rate	1995	1.82378	2.32546	1.37877
Deaths	United States of America	both	35 to 39	Brain and central nervous system cancer	Rate	1995	2.36643	2.72567	2.01754
Deaths	United States of America	male	40 to 44	Brain and central nervous system cancer	Number	1995	437.66	538.584	348.902
Deaths	United States of America	female	40 to 44	Brain and central nervous system cancer	Number	1995	265.285	327.716	196.192
Deaths	United States of America	both	40 to 44	Brain and central nervous system cancer	Number	1995	702.945	822.514	590.082
Deaths	United States of America	male	40 to 44	Brain and central nervous system cancer	Rate	1995	4.37106	5.37902	3.48461
Deaths	United States of America	female	40 to 44	Brain and central nervous system cancer	Rate	1995	2.60484	3.21786	1.92642
Deaths	United States of America	both	40 to 44	Brain and central nervous system cancer	Rate	1995	3.48045	4.07246	2.92164
Deaths	United States of America	male	45 to 49	Brain and central nervous system cancer	Number	1995	528.263	617.294	401.674
Deaths	United States of America	female	45 to 49	Brain and central nervous system cancer	Number	1995	335.17	396.095	244.257
Deaths	United States of America	both	45 to 49	Brain and central nervous system cancer	Number	1995	863.433	958.248	702.943
Deaths	United States of America	male	45 to 49	Brain and central nervous system cancer	Rate	1995	6.07607	7.10009	4.62005
Deaths	United States of America	female	45 to 49	Brain and central nervous system cancer	Rate	1995	3.73553	4.41455	2.72229
Deaths	United States of America	both	45 to 49	Brain and central nervous system cancer	Rate	1995	4.88736	5.42405	3.97893
Deaths	United States of America	male	50 to 54	Brain and central nervous system cancer	Number	1995	598.762	685.691	454.572
Deaths	United States of America	female	50 to 54	Brain and central nervous system cancer	Number	1995	403.616	491.17	300.772
Deaths	United States of America	both	50 to 54	Brain and central nervous system cancer	Number	1995	1002.38	1118.63	831.424
Deaths	United States of America	male	50 to 54	Brain and central nervous system cancer	Rate	1995	8.9314	10.2281	6.7806
Deaths	United States of America	female	50 to 54	Brain and central nervous system cancer	Rate	1995	5.75047	6.99788	4.28521
Deaths	United States of America	both	50 to 54	Brain and central nervous system cancer	Rate	1995	7.30445	8.15157	6.05869
Deaths	United States of America	male	55 to 59	Brain and central nervous system cancer	Number	1995	683.637	789.268	531.88
Deaths	United States of America	female	55 to 59	Brain and central nervous system cancer	Number	1995	482.204	605.287	356.434
Deaths	United States of America	both	55 to 59	Brain and central nervous system cancer	Number	1995	1165.84	1333.76	949.224
Deaths	United States of America	male	55 to 59	Brain and central nervous system cancer	Rate	1995	12.847	14.832	9.99514
Deaths	United States of America	female	55 to 59	Brain and central nervous system cancer	Rate	1995	8.41181	10.5589	6.21781
Deaths	United States of America	both	55 to 59	Brain and central nervous system cancer	Rate	1995	10.5469	12.0661	8.58727
Deaths	United States of America	male	60 to 64	Brain and central nervous system cancer	Number	1995	775.749	899.025	605.408
Deaths	United States of America	female	60 to 64	Brain and central nervous system cancer	Number	1995	595.337	762.342	446.13
Deaths	United States of America	both	60 to 64	Brain and central nervous system cancer	Number	1995	1371.09	1609.02	1146.67
Deaths	United States of America	male	60 to 64	Brain and central nervous system cancer	Rate	1995	16.3713	18.9729	12.7764
Deaths	United States of America	female	60 to 64	Brain and central nervous system cancer	Rate	1995	11.2113	14.3563	8.40147
Deaths	United States of America	both	60 to 64	Brain and central nervous system cancer	Rate	1995	13.6445	16.0124	11.4112
Deaths	United States of America	male	65 to 69	Brain and central nervous system cancer	Number	1995	948.723	1132.24	731.501
Deaths	United States of America	female	65 to 69	Brain and central nervous system cancer	Number	1995	779.458	970.744	593.206
Deaths	United States of America	both	65 to 69	Brain and central nervous system cancer	Number	1995	1728.18	2002.25	1453.34
Deaths	United States of America	male	65 to 69	Brain and central nervous system cancer	Rate	1995	21.1233	25.2093	16.2868
Deaths	United States of America	female	65 to 69	Brain and central nervous system cancer	Rate	1995	14.4849	18.0396	11.0237
Deaths	United States of America	both	65 to 69	Brain and central nervous system cancer	Rate	1995	17.5049	20.281	14.721
Deaths	United States of America	male	70 to 74	Brain and central nervous system cancer	Number	1995	961.993	1131.29	740.164
Deaths	United States of America	female	70 to 74	Brain and central nervous system cancer	Number	1995	876.615	1097.87	647.839
Deaths	United States of America	both	70 to 74	Brain and central nervous system cancer	Number	1995	1838.61	2111.64	1517.11
Deaths	United States of America	male	70 to 74	Brain and central nervous system cancer	Rate	1995	25.171	29.6007	19.3667
Deaths	United States of America	female	70 to 74	Brain and central nervous system cancer	Rate	1995	17.4831	21.8958	12.9204
Deaths	United States of America	both	70 to 74	Brain and central nervous system cancer	Rate	1995	20.8084	23.8984	17.1698
Deaths	United States of America	male	75 to 79	Brain and central nervous system cancer	Number	1995	714.565	856.984	559.385
Deaths	United States of America	female	75 to 79	Brain and central nervous system cancer	Number	1995	739.634	933.244	558.504
Deaths	United States of America	both	75 to 79	Brain and central nervous system cancer	Number	1995	1454.2	1696.62	1205.04
Deaths	United States of America	male	75 to 79	Brain and central nervous system cancer	Rate	1995	26.9961	32.3766	21.1334
Deaths	United States of America	female	75 to 79	Brain and central nervous system cancer	Rate	1995	18.8378	23.7689	14.2246
Deaths	United States of America	both	75 to 79	Brain and central nervous system cancer	Rate	1995	22.123	25.811	18.3326
Deaths	United States of America	male	All ages	Brain and central nervous system cancer	Number	1995	7444.29	8714.34	5872.66
Deaths	United States of America	female	All ages	Brain and central nervous system cancer	Number	1995	6214.26	7747.8	4807.31
Deaths	United States of America	both	All ages	Brain and central nervous system cancer	Number	1995	13658.6	15851.7	11651
Deaths	United States of America	male	All ages	Brain and central nervous system cancer	Rate	1995	5.69143	6.66244	4.48987
Deaths	United States of America	female	All ages	Brain and central nervous system cancer	Rate	1995	4.55546	5.67964	3.52407
Deaths	United States of America	both	All ages	Brain and central nervous system cancer	Rate	1995	5.11151	5.93227	4.36023
Deaths	United States of America	male	80 to 84	Brain and central nervous system cancer	Number	1995	419.017	505.751	325.745
Deaths	United States of America	female	80 to 84	Brain and central nervous system cancer	Number	1995	524.409	656.208	380.524
Deaths	United States of America	both	80 to 84	Brain and central nervous system cancer	Number	1995	943.426	1122.65	751.777
Deaths	United States of America	male	80 to 84	Brain and central nervous system cancer	Rate	1995	26.1236	31.5309	20.3085
Deaths	United States of America	female	80 to 84	Brain and central nervous system cancer	Rate	1995	18.1854	22.7559	13.1958
Deaths	United States of America	both	80 to 84	Brain and central nervous system cancer	Rate	1995	21.0226	25.0163	16.7521
Deaths	United States of America	male	85 plus	Brain and central nervous system cancer	Number	1995	225.805	287.179	181.854
Deaths	United States of America	female	85 plus	Brain and central nervous system cancer	Number	1995	402.626	539.952	293.855
Deaths	United States of America	both	85 plus	Brain and central nervous system cancer	Number	1995	628.431	795.573	485.815
Deaths	United States of America	male	85 plus	Brain and central nervous system cancer	Rate	1995	20.2324	25.7316	16.2944
Deaths	United States of America	female	85 plus	Brain and central nervous system cancer	Rate	1995	14.4758	19.4132	10.5651
Deaths	United States of America	both	85 plus	Brain and central nervous system cancer	Rate	1995	16.1243	20.4128	12.465
Deaths	United States of America	male	0 to 4	Brain and central nervous system cancer	Number	1997	94.9781	120.281	76.1472
Deaths	United States of America	female	0 to 4	Brain and central nervous system cancer	Number	1997	80.6752	105.431	62.4449
Deaths	United States of America	both	0 to 4	Brain and central nervous system cancer	Number	1997	175.653	210.237	149.294
Deaths	United States of America	male	0 to 4	Brain and central nervous system cancer	Rate	1997	0.948717	1.20146	0.760619
Deaths	United States of America	female	0 to 4	Brain and central nervous system cancer	Rate	1997	0.845142	1.10448	0.654164
Deaths	United States of America	both	0 to 4	Brain and central nervous system cancer	Rate	1997	0.898162	1.075	0.763378
Deaths	United States of America	male	5 to 9	Brain and central nervous system cancer	Number	1997	115.105	146.796	97.8701
Deaths	United States of America	female	5 to 9	Brain and central nervous system cancer	Number	1997	106.899	137.291	84.3222
Deaths	United States of America	both	5 to 9	Brain and central nervous system cancer	Number	1997	222.004	265.446	195.089
Deaths	United States of America	male	5 to 9	Brain and central nervous system cancer	Rate	1997	1.0891	1.38896	0.926034
Deaths	United States of America	female	5 to 9	Brain and central nervous system cancer	Rate	1997	1.06168	1.36351	0.837454
Deaths	United States of America	both	5 to 9	Brain and central nervous system cancer	Rate	1997	1.07572	1.28623	0.945306
Deaths	United States of America	male	10 to 14	Brain and central nervous system cancer	Number	1997	95.467	120.584	81.6734
Deaths	United States of America	female	10 to 14	Brain and central nervous system cancer	Number	1997	78.1963	104.185	63.0224
Deaths	United States of America	both	10 to 14	Brain and central nervous system cancer	Number	1997	173.663	213.057	154.534
Deaths	United States of America	male	10 to 14	Brain and central nervous system cancer	Rate	1997	0.953826	1.20477	0.816012
Deaths	United States of America	female	10 to 14	Brain and central nervous system cancer	Rate	1997	0.822835	1.09631	0.663165
Deaths	United States of America	both	10 to 14	Brain and central nervous system cancer	Rate	1997	0.890027	1.09192	0.791989
Deaths	United States of America	male	15 to 19	Brain and central nervous system cancer	Number	1997	79.8049	102.983	68.3853
Deaths	United States of America	female	15 to 19	Brain and central nervous system cancer	Number	1997	56.0224	75.6165	46.4012
Deaths	United States of America	both	15 to 19	Brain and central nervous system cancer	Number	1997	135.827	172.336	120.301
Deaths	United States of America	male	15 to 19	Brain and central nervous system cancer	Rate	1997	0.800714	1.03327	0.686137
Deaths	United States of America	female	15 to 19	Brain and central nervous system cancer	Rate	1997	0.594447	0.802359	0.492358
Deaths	United States of America	both	15 to 19	Brain and central nervous system cancer	Rate	1997	0.700466	0.888745	0.620394
Deaths	United States of America	male	20 to 24	Brain and central nervous system cancer	Number	1997	79.543	102.535	66.9821
Deaths	United States of America	female	20 to 24	Brain and central nervous system cancer	Number	1997	53.3941	71.4974	44.4539
Deaths	United States of America	both	20 to 24	Brain and central nervous system cancer	Number	1997	132.937	162.846	119.516
Deaths	United States of America	male	20 to 24	Brain and central nervous system cancer	Rate	1997	0.864209	1.11401	0.727739
Deaths	United States of America	female	20 to 24	Brain and central nervous system cancer	Rate	1997	0.604937	0.810042	0.503648
Deaths	United States of America	both	20 to 24	Brain and central nervous system cancer	Rate	1997	0.737289	0.903168	0.662852
Deaths	United States of America	male	25 to 29	Brain and central nervous system cancer	Number	1997	124.385	155.827	104.727
Deaths	United States of America	female	25 to 29	Brain and central nervous system cancer	Number	1997	87.522	111.296	69.1032
Deaths	United States of America	both	25 to 29	Brain and central nervous system cancer	Number	1997	211.907	255.224	184.95
Deaths	United States of America	male	25 to 29	Brain and central nervous system cancer	Rate	1997	1.21761	1.5254	1.02518
Deaths	United States of America	female	25 to 29	Brain and central nervous system cancer	Rate	1997	0.879122	1.11792	0.694113
Deaths	United States of America	both	25 to 29	Brain and central nervous system cancer	Rate	1997	1.05054	1.26529	0.916905
Deaths	United States of America	male	30 to 34	Brain and central nervous system cancer	Number	1997	210.328	252.964	167.645
Deaths	United States of America	female	30 to 34	Brain and central nervous system cancer	Number	1997	131.64	169.172	102.414
Deaths	United States of America	both	30 to 34	Brain and central nervous system cancer	Number	1997	341.968	397.588	294.37
Deaths	United States of America	male	30 to 34	Brain and central nervous system cancer	Rate	1997	1.96172	2.35939	1.56362
Deaths	United States of America	female	30 to 34	Brain and central nervous system cancer	Rate	1997	1.23585	1.5882	0.96148
Deaths	United States of America	both	30 to 34	Brain and central nervous system cancer	Rate	1997	1.59997	1.86021	1.37728
Deaths	United States of America	male	35 to 39	Brain and central nervous system cancer	Number	1997	325.778	381.039	255.253
Deaths	United States of America	female	35 to 39	Brain and central nervous system cancer	Number	1997	205.316	265.334	157.549
Deaths	United States of America	both	35 to 39	Brain and central nervous system cancer	Number	1997	531.094	611.009	456.491
Deaths	United States of America	male	35 to 39	Brain and central nervous system cancer	Rate	1997	2.86523	3.35125	2.24496
Deaths	United States of America	female	35 to 39	Brain and central nervous system cancer	Rate	1997	1.78919	2.3122	1.37293
Deaths	United States of America	both	35 to 39	Brain and central nervous system cancer	Rate	1997	2.32473	2.67454	1.99817
Deaths	United States of America	male	40 to 44	Brain and central nervous system cancer	Number	1997	452.6	549.62	363.118
Deaths	United States of America	female	40 to 44	Brain and central nervous system cancer	Number	1997	276.491	343.712	206.563
Deaths	United States of America	both	40 to 44	Brain and central nervous system cancer	Number	1997	729.091	844.479	616.295
Deaths	United States of America	male	40 to 44	Brain and central nervous system cancer	Rate	1997	4.30465	5.2274	3.4536
Deaths	United States of America	female	40 to 44	Brain and central nervous system cancer	Rate	1997	2.58699	3.21594	1.9327
Deaths	United States of America	both	40 to 44	Brain and central nervous system cancer	Rate	1997	3.43879	3.98302	2.90678
Deaths	United States of America	male	45 to 49	Brain and central nervous system cancer	Number	1997	546.524	641.318	425.137
Deaths	United States of America	female	45 to 49	Brain and central nervous system cancer	Number	1997	346.421	411.768	255.558
Deaths	United States of America	both	45 to 49	Brain and central nervous system cancer	Number	1997	892.945	1000.86	737.723
Deaths	United States of America	male	45 to 49	Brain and central nervous system cancer	Rate	1997	5.91632	6.94251	4.60227
Deaths	United States of America	female	45 to 49	Brain and central nervous system cancer	Rate	1997	3.63503	4.32072	2.68159
Deaths	United States of America	both	45 to 49	Brain and central nervous system cancer	Rate	1997	4.7579	5.33288	3.93083
Deaths	United States of America	male	50 to 54	Brain and central nervous system cancer	Number	1997	634.153	731.935	495.57
Deaths	United States of America	female	50 to 54	Brain and central nervous system cancer	Number	1997	433.849	521.822	324.262
Deaths	United States of America	both	50 to 54	Brain and central nervous system cancer	Number	1997	1068	1189.77	889.759
Deaths	United States of America	male	50 to 54	Brain and central nervous system cancer	Rate	1997	8.59362	9.9187	6.71564
Deaths	United States of America	female	50 to 54	Brain and central nervous system cancer	Rate	1997	5.63876	6.78214	4.21445
Deaths	United States of America	both	50 to 54	Brain and central nervous system cancer	Rate	1997	7.08534	7.89317	5.90284
Deaths	United States of America	male	55 to 59	Brain and central nervous system cancer	Number	1997	696.327	813.188	558.617
Deaths	United States of America	female	55 to 59	Brain and central nervous system cancer	Number	1997	503.625	621.016	373.052
Deaths	United States of America	both	55 to 59	Brain and central nervous system cancer	Number	1997	1199.95	1364.19	992.392
Deaths	United States of America	male	55 to 59	Brain and central nervous system cancer	Rate	1997	12.3589	14.4331	9.91476
Deaths	United States of America	female	55 to 59	Brain and central nervous system cancer	Rate	1997	8.32902	10.2704	6.16958
Deaths	United States of America	both	55 to 59	Brain and central nervous system cancer	Rate	1997	10.2728	11.6789	8.4959
Deaths	United States of America	male	60 to 64	Brain and central nervous system cancer	Number	1997	757.434	886.414	592.385
Deaths	United States of America	female	60 to 64	Brain and central nervous system cancer	Number	1997	586.879	755.702	442.29
Deaths	United States of America	both	60 to 64	Brain and central nervous system cancer	Number	1997	1344.31	1581.91	1133.74
Deaths	United States of America	male	60 to 64	Brain and central nervous system cancer	Rate	1997	15.9095	18.6186	12.4427
Deaths	United States of America	female	60 to 64	Brain and central nervous system cancer	Rate	1997	11.0625	14.2448	8.33704
Deaths	United States of America	both	60 to 64	Brain and central nervous system cancer	Rate	1997	13.355	15.7153	11.2631
Deaths	United States of America	male	65 to 69	Brain and central nervous system cancer	Number	1997	918.752	1090.99	714.245
Deaths	United States of America	female	65 to 69	Brain and central nervous system cancer	Number	1997	748.843	923.752	574.792
Deaths	United States of America	both	65 to 69	Brain and central nervous system cancer	Number	1997	1667.59	1925.99	1396.92
Deaths	United States of America	male	65 to 69	Brain and central nervous system cancer	Rate	1997	20.7261	24.6116	16.1126
Deaths	United States of America	female	65 to 69	Brain and central nervous system cancer	Rate	1997	14.2872	17.6243	10.9665
Deaths	United States of America	both	65 to 69	Brain and central nervous system cancer	Rate	1997	17.2376	19.9085	14.4397
Deaths	United States of America	male	70 to 74	Brain and central nervous system cancer	Number	1997	953.198	1114.09	735.651
Deaths	United States of America	female	70 to 74	Brain and central nervous system cancer	Number	1997	865.643	1081.9	646.963
Deaths	United States of America	both	70 to 74	Brain and central nervous system cancer	Number	1997	1818.84	2090.04	1500.84
Deaths	United States of America	male	70 to 74	Brain and central nervous system cancer	Rate	1997	24.8631	29.0597	19.1886
Deaths	United States of America	female	70 to 74	Brain and central nervous system cancer	Rate	1997	17.3647	21.7028	12.978
Deaths	United States of America	both	70 to 74	Brain and central nervous system cancer	Rate	1997	20.6244	23.6997	17.0185
Deaths	United States of America	male	75 to 79	Brain and central nervous system cancer	Number	1997	765.633	893.001	588.492
Deaths	United States of America	female	75 to 79	Brain and central nervous system cancer	Number	1997	780.955	971.876	580.005
Deaths	United States of America	both	75 to 79	Brain and central nervous system cancer	Number	1997	1546.59	1761	1270.35
Deaths	United States of America	male	75 to 79	Brain and central nervous system cancer	Rate	1997	27.1623	31.6809	20.8779
Deaths	United States of America	female	75 to 79	Brain and central nervous system cancer	Rate	1997	18.9964	23.6405	14.1084
Deaths	United States of America	both	75 to 79	Brain and central nervous system cancer	Rate	1997	22.3179	25.412	18.3318
Deaths	United States of America	male	All ages	Brain and central nervous system cancer	Number	1997	7554.69	8773.14	5996.79
Deaths	United States of America	female	All ages	Brain and central nervous system cancer	Number	1997	6356.97	7799.86	4892.82
Deaths	United States of America	both	All ages	Brain and central nervous system cancer	Number	1997	13911.7	15784.5	11784.2
Deaths	United States of America	male	All ages	Brain and central nervous system cancer	Rate	1997	5.6569	6.56927	4.49036
Deaths	United States of America	female	All ages	Brain and central nervous system cancer	Rate	1997	4.57554	5.61408	3.52169
Deaths	United States of America	both	All ages	Brain and central nervous system cancer	Rate	1997	5.10553	5.79287	4.32475
Deaths	United States of America	male	80 to 84	Brain and central nervous system cancer	Number	1997	446.898	523.679	338.18
Deaths	United States of America	female	80 to 84	Brain and central nervous system cancer	Number	1997	556.228	673.037	393.729
Deaths	United States of America	both	80 to 84	Brain and central nervous system cancer	Number	1997	1003.13	1149.36	778.448
Deaths	United States of America	male	80 to 84	Brain and central nervous system cancer	Rate	1997	26.7447	31.3396	20.2384
Deaths	United States of America	female	80 to 84	Brain and central nervous system cancer	Rate	1997	18.9338	22.9099	13.4024
Deaths	United States of America	both	80 to 84	Brain and central nervous system cancer	Rate	1997	21.7658	24.9387	16.8907
Deaths	United States of America	male	85 plus	Brain and central nervous system cancer	Number	1997	257.785	308.66	201.669
Deaths	United States of America	female	85 plus	Brain and central nervous system cancer	Number	1997	458.371	575.173	322.614
Deaths	United States of America	both	85 plus	Brain and central nervous system cancer	Number	1997	716.156	852.093	539.503
Deaths	United States of America	male	85 plus	Brain and central nervous system cancer	Rate	1997	21.5038	25.7476	16.8227
Deaths	United States of America	female	85 plus	Brain and central nervous system cancer	Rate	1997	15.5718	19.5398	10.9599
Deaths	United States of America	both	85 plus	Brain and central nervous system cancer	Rate	1997	17.2885	20.5701	13.024
Deaths	China	male	0 to 4	Brain and central nervous system cancer	Number	1995	1948.18	3270.8	860.596
Deaths	China	female	0 to 4	Brain and central nervous system cancer	Number	1995	1559.86	2259.24	735.555
Deaths	China	both	0 to 4	Brain and central nervous system cancer	Number	1995	3508.04	5166.93	1812.91
Deaths	China	male	0 to 4	Brain and central nervous system cancer	Rate	1995	3.54616	5.95364	1.56649
Deaths	China	female	0 to 4	Brain and central nervous system cancer	Rate	1995	3.25408	4.71309	1.53447
Deaths	China	both	0 to 4	Brain and central nervous system cancer	Rate	1995	3.41006	5.02262	1.76228
Deaths	China	male	5 to 9	Brain and central nervous system cancer	Number	1995	1511.66	2403.38	942.242
Deaths	China	female	5 to 9	Brain and central nervous system cancer	Number	1995	1210.45	1653.05	686.694
Deaths	China	both	5 to 9	Brain and central nervous system cancer	Number	1995	2722.11	3919.62	1878.8
Deaths	China	male	5 to 9	Brain and central nervous system cancer	Rate	1995	2.46087	3.91253	1.5339
Deaths	China	female	5 to 9	Brain and central nervous system cancer	Rate	1995	2.19094	2.99205	1.24293
Deaths	China	both	5 to 9	Brain and central nervous system cancer	Rate	1995	2.33305	3.35941	1.61027
Deaths	China	male	10 to 14	Brain and central nervous system cancer	Number	1995	878.314	1317.12	598.897
Deaths	China	female	10 to 14	Brain and central nervous system cancer	Number	1995	669.288	898.831	439.55
Deaths	China	both	10 to 14	Brain and central nervous system cancer	Number	1995	1547.6	2103.61	1193.72
Deaths	China	male	10 to 14	Brain and central nervous system cancer	Rate	1995	1.57808	2.36648	1.07605
Deaths	China	female	10 to 14	Brain and central nervous system cancer	Rate	1995	1.29315	1.73665	0.849264
Deaths	China	both	10 to 14	Brain and central nervous system cancer	Rate	1995	1.44079	1.95842	1.11133
Deaths	China	male	15 to 19	Brain and central nervous system cancer	Number	1995	596.117	863.311	419.08
Deaths	China	female	15 to 19	Brain and central nervous system cancer	Number	1995	400.66	509.871	297.083
Deaths	China	both	15 to 19	Brain and central nervous system cancer	Number	1995	996.776	1289.84	786.383
Deaths	China	male	15 to 19	Brain and central nervous system cancer	Rate	1995	1.1406	1.65184	0.801858
Deaths	China	female	15 to 19	Brain and central nervous system cancer	Rate	1995	0.807177	1.0272	0.598509
Deaths	China	both	15 to 19	Brain and central nervous system cancer	Rate	1995	0.978183	1.26578	0.771714
Deaths	China	male	20 to 24	Brain and central nervous system cancer	Number	1995	641.208	890.148	451.97
Deaths	China	female	20 to 24	Brain and central nervous system cancer	Number	1995	550.315	751.736	382.008
Deaths	China	both	20 to 24	Brain and central nervous system cancer	Number	1995	1191.52	1530.53	928.926
Deaths	China	male	20 to 24	Brain and central nervous system cancer	Rate	1995	1.03664	1.4391	0.730697
Deaths	China	female	20 to 24	Brain and central nervous system cancer	Rate	1995	0.944722	1.2905	0.65579
Deaths	China	both	20 to 24	Brain and central nervous system cancer	Rate	1995	0.992058	1.27431	0.773421
Deaths	China	male	25 to 29	Brain and central nervous system cancer	Number	1995	792.808	1048.24	559.21
Deaths	China	female	25 to 29	Brain and central nervous system cancer	Number	1995	673.336	960.477	437.442
Deaths	China	both	25 to 29	Brain and central nervous system cancer	Number	1995	1466.14	1907.61	1126.86
Deaths	China	male	25 to 29	Brain and central nervous system cancer	Rate	1995	1.15128	1.52221	0.812061
Deaths	China	female	25 to 29	Brain and central nervous system cancer	Rate	1995	1.06103	1.51351	0.689315
Deaths	China	both	25 to 29	Brain and central nervous system cancer	Rate	1995	1.108	1.44163	0.851592
Deaths	China	male	30 to 34	Brain and central nervous system cancer	Number	1995	930.176	1258.65	666.873
Deaths	China	female	30 to 34	Brain and central nervous system cancer	Number	1995	912.189	1271.5	567.243
Deaths	China	both	30 to 34	Brain and central nervous system cancer	Number	1995	1842.37	2375.09	1358.73
Deaths	China	male	30 to 34	Brain and central nervous system cancer	Rate	1995	1.59754	2.16168	1.14533
Deaths	China	female	30 to 34	Brain and central nervous system cancer	Rate	1995	1.67563	2.33566	1.04199
Deaths	China	both	30 to 34	Brain and central nervous system cancer	Rate	1995	1.63527	2.10811	1.206
Deaths	China	male	35 to 39	Brain and central nervous system cancer	Number	1995	1120.06	1533.27	772.413
Deaths	China	female	35 to 39	Brain and central nervous system cancer	Number	1995	828.81	1051.39	588.005
Deaths	China	both	35 to 39	Brain and central nervous system cancer	Number	1995	1948.87	2359.05	1496.46
Deaths	China	male	35 to 39	Brain and central nervous system cancer	Rate	1995	2.47268	3.38491	1.70521
Deaths	China	female	35 to 39	Brain and central nervous system cancer	Rate	1995	1.99846	2.53514	1.41782
Deaths	China	both	35 to 39	Brain and central nervous system cancer	Rate	1995	2.24602	2.71874	1.72463
Deaths	China	male	40 to 44	Brain and central nervous system cancer	Number	1995	1664.96	2253.13	1149.44
Deaths	China	female	40 to 44	Brain and central nervous system cancer	Number	1995	1185.22	1523.75	852.885
Deaths	China	both	40 to 44	Brain and central nervous system cancer	Number	1995	2850.18	3524.3	2164.74
Deaths	China	male	40 to 44	Brain and central nervous system cancer	Rate	1995	3.57156	4.83324	2.46569
Deaths	China	female	40 to 44	Brain and central nervous system cancer	Rate	1995	2.71464	3.49002	1.95346
Deaths	China	both	40 to 44	Brain and central nervous system cancer	Rate	1995	3.15714	3.90385	2.39788
Deaths	China	male	45 to 49	Brain and central nervous system cancer	Number	1995	1499.02	1998.23	1032.2
Deaths	China	female	45 to 49	Brain and central nervous system cancer	Number	1995	1206.03	1567.76	809.61
Deaths	China	both	45 to 49	Brain and central nervous system cancer	Number	1995	2705.05	3304.44	2029.95
Deaths	China	male	45 to 49	Brain and central nervous system cancer	Rate	1995	4.30367	5.7369	2.96342
Deaths	China	female	45 to 49	Brain and central nervous system cancer	Rate	1995	3.78576	4.92124	2.54139
Deaths	China	both	45 to 49	Brain and central nervous system cancer	Rate	1995	4.05627	4.95506	3.04394
Deaths	China	male	50 to 54	Brain and central nervous system cancer	Number	1995	1573.48	2152.38	1029.82
Deaths	China	female	50 to 54	Brain and central nervous system cancer	Number	1995	1203.18	1513.8	872.059
Deaths	China	both	50 to 54	Brain and central nervous system cancer	Number	1995	2776.66	3367.51	2111.01
Deaths	China	male	50 to 54	Brain and central nervous system cancer	Rate	1995	6.00476	8.21395	3.93003
Deaths	China	female	50 to 54	Brain and central nervous system cancer	Rate	1995	5.06117	6.36781	3.66832
Deaths	China	both	50 to 54	Brain and central nervous system cancer	Rate	1995	5.55592	6.73817	4.224
Deaths	China	male	55 to 59	Brain and central nervous system cancer	Number	1995	2016.14	2770.13	1367.84
Deaths	China	female	55 to 59	Brain and central nervous system cancer	Number	1995	1328.46	1646.4	1010.39
Deaths	China	both	55 to 59	Brain and central nervous system cancer	Number	1995	3344.6	4144.45	2613.31
Deaths	China	male	55 to 59	Brain and central nervous system cancer	Rate	1995	8.45763	11.6206	5.73801
Deaths	China	female	55 to 59	Brain and central nervous system cancer	Rate	1995	6.18366	7.66357	4.70309
Deaths	China	both	55 to 59	Brain and central nervous system cancer	Rate	1995	7.37972	9.14455	5.76615
Deaths	China	male	60 to 64	Brain and central nervous system cancer	Number	1995	2247.26	3054.9	1535.65
Deaths	China	female	60 to 64	Brain and central nervous system cancer	Number	1995	1667.42	2105.78	1265.74
Deaths	China	both	60 to 64	Brain and central nervous system cancer	Number	1995	3914.68	4878.22	3051.35
Deaths	China	male	60 to 64	Brain and central nervous system cancer	Rate	1995	10.7945	14.6739	7.37635
Deaths	China	female	60 to 64	Brain and central nervous system cancer	Rate	1995	8.61433	10.879	6.53917
Deaths	China	both	60 to 64	Brain and central nervous system cancer	Rate	1995	9.7441	12.1425	7.59517
Deaths	China	male	65 to 69	Brain and central nervous system cancer	Number	1995	2076.27	2981.53	1438.36
Deaths	China	female	65 to 69	Brain and central nervous system cancer	Number	1995	1599.04	2065.25	1259.23
Deaths	China	both	65 to 69	Brain and central nervous system cancer	Number	1995	3675.31	4816.12	2919.12
Deaths	China	male	65 to 69	Brain and central nervous system cancer	Rate	1995	13.2067	18.9649	9.14916
Deaths	China	female	65 to 69	Brain and central nervous system cancer	Rate	1995	10.2367	13.2212	8.06128
Deaths	China	both	65 to 69	Brain and central nervous system cancer	Rate	1995	11.7265	15.3663	9.31375
Deaths	China	male	70 to 74	Brain and central nervous system cancer	Number	1995	1650.32	2498.64	1228.47
Deaths	China	female	70 to 74	Brain and central nervous system cancer	Number	1995	1458.31	1966.48	1178.37
Deaths	China	both	70 to 74	Brain and central nervous system cancer	Number	1995	3108.63	4150.36	2616.1
Deaths	China	male	70 to 74	Brain and central nervous system cancer	Rate	1995	15.63	23.6643	11.6346
Deaths	China	female	70 to 74	Brain and central nervous system cancer	Rate	1995	12.5039	16.861	10.1036
Deaths	China	both	70 to 74	Brain and central nervous system cancer	Rate	1995	13.9893	18.6772	11.7728
Deaths	China	male	75 to 79	Brain and central nervous system cancer	Number	1995	1074.04	1599.08	806.89
Deaths	China	female	75 to 79	Brain and central nervous system cancer	Number	1995	1015.61	1466.42	841.091
Deaths	China	both	75 to 79	Brain and central nervous system cancer	Number	1995	2089.65	2838.65	1782.61
Deaths	China	male	75 to 79	Brain and central nervous system cancer	Rate	1995	18.1643	27.0438	13.6462
Deaths	China	female	75 to 79	Brain and central nervous system cancer	Rate	1995	13.4469	19.4158	11.1363
Deaths	China	both	75 to 79	Brain and central nervous system cancer	Rate	1995	15.5184	21.0807	13.2382
Deaths	China	male	All ages	Brain and central nervous system cancer	Number	1995	22974.6	32568.8	16338.8
Deaths	China	female	All ages	Brain and central nervous system cancer	Number	1995	18339.9	23143.2	13454.7
Deaths	China	both	All ages	Brain and central nervous system cancer	Number	1995	41314.5	52411.2	32173.7
Deaths	China	male	All ages	Brain and central nervous system cancer	Rate	1995	3.55301	5.03674	2.52678
Deaths	China	female	All ages	Brain and central nervous system cancer	Rate	1995	3.03946	3.8355	2.22983
Deaths	China	both	All ages	Brain and central nervous system cancer	Rate	1995	3.30511	4.19283	2.57385
Deaths	China	male	80 to 84	Brain and central nervous system cancer	Number	1995	533.309	763.617	387.909
Deaths	China	female	80 to 84	Brain and central nervous system cancer	Number	1995	562.119	824.828	455.145
Deaths	China	both	80 to 84	Brain and central nervous system cancer	Number	1995	1095.43	1459.33	922.56
Deaths	China	male	80 to 84	Brain and central nervous system cancer	Rate	1995	19.7148	28.2286	14.3398
Deaths	China	female	80 to 84	Brain and central nervous system cancer	Rate	1995	13.6149	19.9779	11.0239
Deaths	China	both	80 to 84	Brain and central nervous system cancer	Rate	1995	16.0295	21.3546	13.4999
Deaths	China	male	85 plus	Brain and central nervous system cancer	Number	1995	221.272	307.154	161.939
Deaths	China	female	85 plus	Brain and central nervous system cancer	Number	1995	309.639	414.064	251.666
Deaths	China	both	85 plus	Brain and central nervous system cancer	Number	1995	530.91	678.809	447.336
Deaths	China	male	85 plus	Brain and central nervous system cancer	Rate	1995	24.8703	34.5232	18.2014
Deaths	China	female	85 plus	Brain and central nervous system cancer	Rate	1995	14.7407	19.712	11.9809
Deaths	China	both	85 plus	Brain and central nervous system cancer	Rate	1995	17.7546	22.7006	14.9597
Deaths	United States of America	male	0 to 4	Brain and central nervous system cancer	Number	1996	97.9534	120.229	79.4136
Deaths	United States of America	female	0 to 4	Brain and central nervous system cancer	Number	1996	81.1575	105.898	62.2675
Deaths	United States of America	both	0 to 4	Brain and central nervous system cancer	Number	1996	179.111	213.795	151.985
Deaths	United States of America	male	0 to 4	Brain and central nervous system cancer	Rate	1996	0.969301	1.18973	0.78584
Deaths	United States of America	female	0 to 4	Brain and central nervous system cancer	Rate	1996	0.842161	1.09889	0.646142
Deaths	United States of America	both	0 to 4	Brain and central nervous system cancer	Rate	1996	0.90724	1.08292	0.769842
Deaths	United States of America	male	5 to 9	Brain and central nervous system cancer	Number	1996	117.164	147.605	97.3591
Deaths	United States of America	female	5 to 9	Brain and central nervous system cancer	Number	1996	103.98	133.843	83.1648
Deaths	United States of America	both	5 to 9	Brain and central nervous system cancer	Number	1996	221.145	264.685	196.264
Deaths	United States of America	male	5 to 9	Brain and central nervous system cancer	Rate	1996	1.12486	1.41711	0.934716
Deaths	United States of America	female	5 to 9	Brain and central nervous system cancer	Rate	1996	1.04796	1.34894	0.838177
Deaths	United States of America	both	5 to 9	Brain and central nervous system cancer	Rate	1996	1.08735	1.30143	0.965009
Deaths	United States of America	male	10 to 14	Brain and central nervous system cancer	Number	1996	96.3434	122.727	82.4188
Deaths	United States of America	female	10 to 14	Brain and central nervous system cancer	Number	1996	78.7375	105.025	63.3471
Deaths	United States of America	both	10 to 14	Brain and central nervous system cancer	Number	1996	175.081	218.739	155.784
Deaths	United States of America	male	10 to 14	Brain and central nervous system cancer	Rate	1996	0.972353	1.23863	0.831818
Deaths	United States of America	female	10 to 14	Brain and central nervous system cancer	Rate	1996	0.836628	1.11594	0.673097
Deaths	United States of America	both	10 to 14	Brain and central nervous system cancer	Rate	1996	0.906236	1.13222	0.806354
Deaths	United States of America	male	15 to 19	Brain and central nervous system cancer	Number	1996	80.0857	104.664	66.6532
Deaths	United States of America	female	15 to 19	Brain and central nervous system cancer	Number	1996	56.0251	75.7162	46.5022
Deaths	United States of America	both	15 to 19	Brain and central nervous system cancer	Number	1996	136.111	174.097	120.361
Deaths	United States of America	male	15 to 19	Brain and central nervous system cancer	Rate	1996	0.822548	1.07499	0.684585
Deaths	United States of America	female	15 to 19	Brain and central nervous system cancer	Rate	1996	0.608399	0.822232	0.504986
Deaths	United States of America	both	15 to 19	Brain and central nervous system cancer	Rate	1996	0.718456	0.918966	0.63532
Deaths	United States of America	male	20 to 24	Brain and central nervous system cancer	Number	1996	80.8704	103.774	67.941
Deaths	United States of America	female	20 to 24	Brain and central nervous system cancer	Number	1996	54.1726	72.3988	44.7755
Deaths	United States of America	both	20 to 24	Brain and central nervous system cancer	Number	1996	135.043	164.884	121.316
Deaths	United States of America	male	20 to 24	Brain and central nervous system cancer	Rate	1996	0.87275	1.11992	0.733216
Deaths	United States of America	female	20 to 24	Brain and central nervous system cancer	Rate	1996	0.608794	0.813621	0.503189
Deaths	United States of America	both	20 to 24	Brain and central nervous system cancer	Rate	1996	0.743444	0.907726	0.667874
Deaths	United States of America	male	25 to 29	Brain and central nervous system cancer	Number	1996	124.605	156.937	104.573
Deaths	United States of America	female	25 to 29	Brain and central nervous system cancer	Number	1996	88.9601	112.99	70.2491
Deaths	United States of America	both	25 to 29	Brain and central nervous system cancer	Number	1996	213.565	258.087	187.181
Deaths	United States of America	male	25 to 29	Brain and central nervous system cancer	Rate	1996	1.22195	1.53902	1.02551
Deaths	United States of America	female	25 to 29	Brain and central nervous system cancer	Rate	1996	0.894633	1.13629	0.706465
Deaths	United States of America	both	25 to 29	Brain and central nervous system cancer	Rate	1996	1.06035	1.2814	0.929355
Deaths	United States of America	male	30 to 34	Brain and central nervous system cancer	Number	1996	215.111	259.131	171.74
Deaths	United States of America	female	30 to 34	Brain and central nervous system cancer	Number	1996	136.733	173.885	105.195
Deaths	United States of America	both	30 to 34	Brain and central nervous system cancer	Number	1996	351.844	410.1	300.276
Deaths	United States of America	male	30 to 34	Brain and central nervous system cancer	Rate	1996	1.96779	2.37047	1.57104
Deaths	United States of America	female	30 to 34	Brain and central nervous system cancer	Rate	1996	1.25569	1.59687	0.96606
Deaths	United States of America	both	30 to 34	Brain and central nervous system cancer	Rate	1996	1.61243	1.8794	1.3761
Deaths	United States of America	male	35 to 39	Brain and central nervous system cancer	Number	1996	326.249	384.852	255.866
Deaths	United States of America	female	35 to 39	Brain and central nervous system cancer	Number	1996	204.376	264.445	157.3
Deaths	United States of America	both	35 to 39	Brain and central nervous system cancer	Number	1996	530.624	612.746	454.511
Deaths	United States of America	male	35 to 39	Brain and central nervous system cancer	Rate	1996	2.88554	3.40386	2.26303
Deaths	United States of America	female	35 to 39	Brain and central nervous system cancer	Rate	1996	1.7877	2.31312	1.37592
Deaths	United States of America	both	35 to 39	Brain and central nervous system cancer	Rate	1996	2.33357	2.69473	1.99884
Deaths	United States of America	male	40 to 44	Brain and central nervous system cancer	Number	1996	444.224	541.119	353.08
Deaths	United States of America	female	40 to 44	Brain and central nervous system cancer	Number	1996	271.349	334.184	202.168
Deaths	United States of America	both	40 to 44	Brain and central nervous system cancer	Number	1996	715.573	833.893	601.031
Deaths	United States of America	male	40 to 44	Brain and central nervous system cancer	Rate	1996	4.32959	5.27397	3.44127
Deaths	United States of America	female	40 to 44	Brain and central nervous system cancer	Rate	1996	2.60078	3.20303	1.93771
Deaths	United States of America	both	40 to 44	Brain and central nervous system cancer	Rate	1996	3.45795	4.02973	2.90444
Deaths	United States of America	male	45 to 49	Brain and central nervous system cancer	Number	1996	549.856	642.339	422.946
Deaths	United States of America	female	45 to 49	Brain and central nervous system cancer	Number	1996	347.842	412.56	255.815
Deaths	United States of America	both	45 to 49	Brain and central nervous system cancer	Number	1996	897.698	999.503	735.986
Deaths	United States of America	male	45 to 49	Brain and central nervous system cancer	Rate	1996	6.00653	7.01679	4.62018
Deaths	United States of America	female	45 to 49	Brain and central nervous system cancer	Rate	1996	3.68398	4.3694	2.70933
Deaths	United States of America	both	45 to 49	Brain and central nervous system cancer	Rate	1996	4.82728	5.37473	3.95769
Deaths	United States of America	male	50 to 54	Brain and central nervous system cancer	Number	1996	603.983	692.968	464.908
Deaths	United States of America	female	50 to 54	Brain and central nervous system cancer	Number	1996	410.727	495.163	306.182
Deaths	United States of America	both	50 to 54	Brain and central nervous system cancer	Number	1996	1014.71	1124.24	842.164
Deaths	United States of America	male	50 to 54	Brain and central nervous system cancer	Rate	1996	8.81128	10.1095	6.78238
Deaths	United States of America	female	50 to 54	Brain and central nervous system cancer	Rate	1996	5.7275	6.90494	4.26965
Deaths	United States of America	both	50 to 54	Brain and central nervous system cancer	Rate	1996	7.2346	8.01552	6.00439
Deaths	United States of America	male	55 to 59	Brain and central nervous system cancer	Number	1996	690.444	798.745	542.525
Deaths	United States of America	female	55 to 59	Brain and central nervous system cancer	Number	1996	490.267	609.136	364.218
Deaths	United States of America	both	55 to 59	Brain and central nervous system cancer	Number	1996	1180.71	1342.04	962.524
Deaths	United States of America	male	55 to 59	Brain and central nervous system cancer	Rate	1996	12.6619	14.6479	9.9492
Deaths	United States of America	female	55 to 59	Brain and central nervous system cancer	Rate	1996	8.36793	10.3968	6.21652
Deaths	United States of America	both	55 to 59	Brain and central nervous system cancer	Rate	1996	10.4378	11.864	8.50901
Deaths	United States of America	male	60 to 64	Brain and central nervous system cancer	Number	1996	766.088	886.739	596.597
Deaths	United States of America	female	60 to 64	Brain and central nervous system cancer	Number	1996	590.781	755.739	442.971
Deaths	United States of America	both	60 to 64	Brain and central nervous system cancer	Number	1996	1356.87	1594.33	1137.49
Deaths	United States of America	male	60 to 64	Brain and central nervous system cancer	Rate	1996	16.2033	18.7552	12.6184
Deaths	United States of America	female	60 to 64	Brain and central nervous system cancer	Rate	1996	11.1789	14.3002	8.38198
Deaths	United States of America	both	60 to 64	Brain and central nervous system cancer	Rate	1996	13.5514	15.923	11.3604
Deaths	United States of America	male	65 to 69	Brain and central nervous system cancer	Number	1996	937.842	1125.71	723.224
Deaths	United States of America	female	65 to 69	Brain and central nervous system cancer	Number	1996	766.979	949.955	586.646
Deaths	United States of America	both	65 to 69	Brain and central nervous system cancer	Number	1996	1704.82	1968.26	1432.63
Deaths	United States of America	male	65 to 69	Brain and central nervous system cancer	Rate	1996	20.9365	25.1305	16.1454
Deaths	United States of America	female	65 to 69	Brain and central nervous system cancer	Rate	1996	14.3995	17.8347	11.0139
Deaths	United States of America	both	65 to 69	Brain and central nervous system cancer	Rate	1996	17.3857	20.0722	14.6099
Deaths	United States of America	male	70 to 74	Brain and central nervous system cancer	Number	1996	961.964	1134.5	738.099
Deaths	United States of America	female	70 to 74	Brain and central nervous system cancer	Number	1996	872.588	1091.68	652.073
Deaths	United States of America	both	70 to 74	Brain and central nervous system cancer	Number	1996	1834.55	2108.14	1513.25
Deaths	United States of America	male	70 to 74	Brain and central nervous system cancer	Rate	1996	25.0546	29.5484	19.224
Deaths	United States of America	female	70 to 74	Brain and central nervous system cancer	Rate	1996	17.3756	21.7383	12.9845
Deaths	United States of America	both	70 to 74	Brain and central nervous system cancer	Rate	1996	20.7028	23.7902	17.0768
Deaths	United States of America	male	75 to 79	Brain and central nervous system cancer	Number	1996	736.764	869.044	569.665
Deaths	United States of America	female	75 to 79	Brain and central nervous system cancer	Number	1996	757.453	947.608	568.343
Deaths	United States of America	both	75 to 79	Brain and central nervous system cancer	Number	1996	1494.22	1724.06	1238.49
Deaths	United States of America	male	75 to 79	Brain and central nervous system cancer	Rate	1996	27.048	31.9043	20.9135
Deaths	United States of America	female	75 to 79	Brain and central nervous system cancer	Rate	1996	18.9053	23.6514	14.1853
Deaths	United States of America	both	75 to 79	Brain and central nervous system cancer	Rate	1996	22.2008	25.6157	18.4013
Deaths	United States of America	male	All ages	Brain and central nervous system cancer	Number	1996	7500.22	8758.4	5932.78
Deaths	United States of America	female	All ages	Brain and central nervous system cancer	Number	1996	6278.06	7774.2	4862.05
Deaths	United States of America	both	All ages	Brain and central nervous system cancer	Number	1996	13778.3	15773.8	11724.5
Deaths	United States of America	male	All ages	Brain and central nervous system cancer	Rate	1996	5.67526	6.6273	4.48922
Deaths	United States of America	female	All ages	Brain and central nervous system cancer	Rate	1996	4.56031	5.64708	3.53173
Deaths	United States of America	both	All ages	Brain and central nervous system cancer	Rate	1996	5.1064	5.84597	4.34523
Deaths	United States of America	male	80 to 84	Brain and central nervous system cancer	Number	1996	431.203	517.565	332.372
Deaths	United States of America	female	80 to 84	Brain and central nervous system cancer	Number	1996	537.762	665.46	384.516
Deaths	United States of America	both	80 to 84	Brain and central nervous system cancer	Number	1996	968.965	1134.53	766.815
Deaths	United States of America	male	80 to 84	Brain and central nervous system cancer	Rate	1996	26.3076	31.5765	20.278
Deaths	United States of America	female	80 to 84	Brain and central nervous system cancer	Rate	1996	18.4583	22.8414	13.1982
Deaths	United States of America	both	80 to 84	Brain and central nervous system cancer	Rate	1996	21.2844	24.9211	16.8439
Deaths	United States of America	male	85 plus	Brain and central nervous system cancer	Number	1996	239.472	298.336	191.004
Deaths	United States of America	female	85 plus	Brain and central nervous system cancer	Number	1996	428.173	558.622	305.996
Deaths	United States of America	both	85 plus	Brain and central nervous system cancer	Number	1996	667.645	823.303	510.235
Deaths	United States of America	male	85 plus	Brain and central nervous system cancer	Rate	1996	20.6976	25.7853	16.5086
Deaths	United States of America	female	85 plus	Brain and central nervous system cancer	Rate	1996	14.9364	19.487	10.6744
Deaths	United States of America	both	85 plus	Brain and central nervous system cancer	Rate	1996	16.593	20.4616	12.6809
Deaths	United States of America	male	0 to 4	Brain and central nervous system cancer	Number	1994	103.166	126.498	83.8191
Deaths	United States of America	female	0 to 4	Brain and central nervous system cancer	Number	1994	87.37	117.774	69.1888
Deaths	United States of America	both	0 to 4	Brain and central nervous system cancer	Number	1994	190.536	231.54	165.991
Deaths	United States of America	male	0 to 4	Brain and central nervous system cancer	Rate	1994	0.998067	1.22379	0.8109
Deaths	United States of America	female	0 to 4	Brain and central nervous system cancer	Rate	1994	0.886093	1.19445	0.701701
Deaths	United States of America	both	0 to 4	Brain and central nervous system cancer	Rate	1994	0.943401	1.14642	0.821874
Deaths	United States of America	male	5 to 9	Brain and central nervous system cancer	Number	1994	115.15	147.734	95.4929
Deaths	United States of America	female	5 to 9	Brain and central nervous system cancer	Number	1994	103.13	133.287	83.1964
Deaths	United States of America	both	5 to 9	Brain and central nervous system cancer	Number	1994	218.28	267.98	191.712
Deaths	United States of America	male	5 to 9	Brain and central nervous system cancer	Rate	1994	1.15023	1.4757	0.953871
Deaths	United States of America	female	5 to 9	Brain and central nervous system cancer	Rate	1994	1.08185	1.39821	0.872744
Deaths	United States of America	both	5 to 9	Brain and central nervous system cancer	Rate	1994	1.11687	1.37117	0.980933
Deaths	United States of America	male	10 to 14	Brain and central nervous system cancer	Number	1994	97.489	122.497	81.6506
Deaths	United States of America	female	10 to 14	Brain and central nervous system cancer	Number	1994	76.7164	104.582	63.4444
Deaths	United States of America	both	10 to 14	Brain and central nervous system cancer	Number	1994	174.205	219.542	155.891
Deaths	United States of America	male	10 to 14	Brain and central nervous system cancer	Rate	1994	1.00058	1.25725	0.838021
Deaths	United States of America	female	10 to 14	Brain and central nervous system cancer	Rate	1994	0.828342	1.12922	0.685038
Deaths	United States of America	both	10 to 14	Brain and central nervous system cancer	Rate	1994	0.916644	1.1552	0.820275
Deaths	United States of America	male	15 to 19	Brain and central nervous system cancer	Number	1994	78.3606	100.597	63.2621
Deaths	United States of America	female	15 to 19	Brain and central nervous system cancer	Number	1994	53.5455	72.9736	44.323
Deaths	United States of America	both	15 to 19	Brain and central nervous system cancer	Number	1994	131.906	169.61	116.244
Deaths	United States of America	male	15 to 19	Brain and central nervous system cancer	Rate	1994	0.850102	1.09134	0.686305
Deaths	United States of America	female	15 to 19	Brain and central nervous system cancer	Rate	1994	0.613927	0.836679	0.508185
Deaths	United States of America	both	15 to 19	Brain and central nervous system cancer	Rate	1994	0.735279	0.945452	0.647974
Deaths	United States of America	male	20 to 24	Brain and central nervous system cancer	Number	1994	85.4609	111.183	72.1096
Deaths	United States of America	female	20 to 24	Brain and central nervous system cancer	Number	1994	58.5062	76.2501	47.6319
Deaths	United States of America	both	20 to 24	Brain and central nervous system cancer	Number	1994	143.967	176.082	128.641
Deaths	United States of America	male	20 to 24	Brain and central nervous system cancer	Rate	1994	0.876173	1.13989	0.739291
Deaths	United States of America	female	20 to 24	Brain and central nervous system cancer	Rate	1994	0.623291	0.812324	0.507442
Deaths	United States of America	both	20 to 24	Brain and central nervous system cancer	Rate	1994	0.752158	0.91994	0.672087
Deaths	United States of America	male	25 to 29	Brain and central nervous system cancer	Number	1994	127.271	156.613	105.2
Deaths	United States of America	female	25 to 29	Brain and central nervous system cancer	Number	1994	90.8671	116.235	71.0371
Deaths	United States of America	both	25 to 29	Brain and central nervous system cancer	Number	1994	218.138	258.993	190.789
Deaths	United States of America	male	25 to 29	Brain and central nervous system cancer	Rate	1994	1.25757	1.5475	1.03948
Deaths	United States of America	female	25 to 29	Brain and central nervous system cancer	Rate	1994	0.917523	1.17368	0.717292
Deaths	United States of America	both	25 to 29	Brain and central nervous system cancer	Rate	1994	1.08939	1.29342	0.952808
Deaths	United States of America	male	30 to 34	Brain and central nervous system cancer	Number	1994	228.103	267.043	180.977
Deaths	United States of America	female	30 to 34	Brain and central nervous system cancer	Number	1994	146.223	183.546	110.216
Deaths	United States of America	both	30 to 34	Brain and central nervous system cancer	Number	1994	374.326	434.028	314.05
Deaths	United States of America	male	30 to 34	Brain and central nervous system cancer	Rate	1994	2.02556	2.37135	1.60708
Deaths	United States of America	female	30 to 34	Brain and central nervous system cancer	Rate	1994	1.29634	1.62723	0.977118
Deaths	United States of America	both	30 to 34	Brain and central nervous system cancer	Rate	1994	1.66065	1.92551	1.39325
Deaths	United States of America	male	35 to 39	Brain and central nervous system cancer	Number	1994	324.02	379.879	252.352
Deaths	United States of America	female	35 to 39	Brain and central nervous system cancer	Number	1994	203.7	258.667	153.468
Deaths	United States of America	both	35 to 39	Brain and central nervous system cancer	Number	1994	527.72	606.545	446.019
Deaths	United States of America	male	35 to 39	Brain and central nervous system cancer	Rate	1994	2.94774	3.45591	2.29575
Deaths	United States of America	female	35 to 39	Brain and central nervous system cancer	Rate	1994	1.83139	2.32558	1.37978
Deaths	United States of America	both	35 to 39	Brain and central nervous system cancer	Rate	1994	2.38627	2.7427	2.01683
Deaths	United States of America	male	40 to 44	Brain and central nervous system cancer	Number	1994	431.612	524.302	340.952
Deaths	United States of America	female	40 to 44	Brain and central nervous system cancer	Number	1994	257.835	317.658	191.456
Deaths	United States of America	both	40 to 44	Brain and central nervous system cancer	Number	1994	689.447	799.557	576.092
Deaths	United States of America	male	40 to 44	Brain and central nervous system cancer	Rate	1994	4.41643	5.36486	3.48876
Deaths	United States of America	female	40 to 44	Brain and central nervous system cancer	Rate	1994	2.58812	3.18862	1.92182
Deaths	United States of America	both	40 to 44	Brain and central nervous system cancer	Rate	1994	3.4935	4.05145	2.91912
Deaths	United States of America	male	45 to 49	Brain and central nervous system cancer	Number	1994	501.989	583.107	382.041
Deaths	United States of America	female	45 to 49	Brain and central nervous system cancer	Number	1994	320.851	378.623	235.513
Deaths	United States of America	both	45 to 49	Brain and central nervous system cancer	Number	1994	822.84	911.48	671.319
Deaths	United States of America	male	45 to 49	Brain and central nervous system cancer	Rate	1994	6.06699	7.04736	4.61731
Deaths	United States of America	female	45 to 49	Brain and central nervous system cancer	Rate	1994	3.75869	4.43547	2.75898
Deaths	United States of America	both	45 to 49	Brain and central nervous system cancer	Rate	1994	4.89484	5.42213	3.99348
Deaths	United States of America	male	50 to 54	Brain and central nervous system cancer	Number	1994	585.051	665.396	439.111
Deaths	United States of America	female	50 to 54	Brain and central nervous system cancer	Number	1994	389.896	476.85	292.083
Deaths	United States of America	both	50 to 54	Brain and central nervous system cancer	Number	1994	974.947	1083.74	807.424
Deaths	United States of America	male	50 to 54	Brain and central nervous system cancer	Rate	1994	9.02581	10.2653	6.77433
Deaths	United States of America	female	50 to 54	Brain and central nervous system cancer	Rate	1994	5.73296	7.01152	4.29474
Deaths	United States of America	both	50 to 54	Brain and central nervous system cancer	Rate	1994	7.33985	8.15892	6.07866
Deaths	United States of America	male	55 to 59	Brain and central nervous system cancer	Number	1994	676.707	778.211	524.061
Deaths	United States of America	female	55 to 59	Brain and central nervous system cancer	Number	1994	473.752	597.035	351.165
Deaths	United States of America	both	55 to 59	Brain and central nervous system cancer	Number	1994	1150.46	1318.42	935.937
Deaths	United States of America	male	55 to 59	Brain and central nervous system cancer	Rate	1994	12.9889	14.9372	10.059
Deaths	United States of America	female	55 to 59	Brain and central nervous system cancer	Rate	1994	8.42515	10.6176	6.24508
Deaths	United States of America	both	55 to 59	Brain and central nervous system cancer	Rate	1994	10.62	12.1705	8.63973
Deaths	United States of America	male	60 to 64	Brain and central nervous system cancer	Number	1994	785.074	904.364	614.025
Deaths	United States of America	female	60 to 64	Brain and central nervous system cancer	Number	1994	600.399	775.725	454.913
Deaths	United States of America	both	60 to 64	Brain and central nervous system cancer	Number	1994	1385.47	1626.83	1157.17
Deaths	United States of America	male	60 to 64	Brain and central nervous system cancer	Rate	1994	16.4695	18.9719	12.8812
Deaths	United States of America	female	60 to 64	Brain and central nervous system cancer	Rate	1994	11.1912	14.4591	8.47935
Deaths	United States of America	both	60 to 64	Brain and central nervous system cancer	Rate	1994	13.6745	16.0566	11.4212
Deaths	United States of America	male	65 to 69	Brain and central nervous system cancer	Number	1994	955.774	1143.1	730.894
Deaths	United States of America	female	65 to 69	Brain and central nervous system cancer	Number	1994	789.942	982.285	600.113
Deaths	United States of America	both	65 to 69	Brain and central nervous system cancer	Number	1994	1745.72	2033	1464.31
Deaths	United States of America	male	65 to 69	Brain and central nervous system cancer	Rate	1994	21.2051	25.3611	16.2159
Deaths	United States of America	female	65 to 69	Brain and central nervous system cancer	Rate	1994	14.5198	18.0552	11.0306
Deaths	United States of America	both	65 to 69	Brain and central nervous system cancer	Rate	1994	17.5489	20.4368	14.7201
Deaths	United States of America	male	70 to 74	Brain and central nervous system cancer	Number	1994	951.966	1120.71	731.809
Deaths	United States of America	female	70 to 74	Brain and central nervous system cancer	Number	1994	868.911	1085.22	643.567
Deaths	United States of America	both	70 to 74	Brain and central nervous system cancer	Number	1994	1820.88	2093.89	1503.48
Deaths	United States of America	male	70 to 74	Brain and central nervous system cancer	Rate	1994	25.2149	29.6844	19.3835
Deaths	United States of America	female	70 to 74	Brain and central nervous system cancer	Rate	1994	17.487	21.8404	12.9519
Deaths	United States of America	both	70 to 74	Brain and central nervous system cancer	Rate	1994	20.8236	23.9458	17.1938
Deaths	United States of America	male	75 to 79	Brain and central nervous system cancer	Number	1994	690.998	837.717	544.164
Deaths	United States of America	female	75 to 79	Brain and central nervous system cancer	Number	1994	722.638	918.562	548.804
Deaths	United States of America	both	75 to 79	Brain and central nervous system cancer	Number	1994	1413.64	1663.19	1180.5
Deaths	United States of America	male	75 to 79	Brain and central nervous system cancer	Rate	1994	26.789	32.477	21.0964
Deaths	United States of America	female	75 to 79	Brain and central nervous system cancer	Rate	1994	18.7299	23.808	14.2243
Deaths	United States of America	both	75 to 79	Brain and central nervous system cancer	Rate	1994	21.959	25.8355	18.3375
Deaths	United States of America	male	All ages	Brain and central nervous system cancer	Number	1994	7349.61	8678.75	5784.66
Deaths	United States of America	female	All ages	Brain and central nervous system cancer	Number	1994	6134.01	7698.82	4765.76
Deaths	United States of America	both	All ages	Brain and central nervous system cancer	Number	1994	13483.6	15718.9	11448.4
Deaths	United States of America	male	All ages	Brain and central nervous system cancer	Rate	1994	5.67802	6.70487	4.46901
Deaths	United States of America	female	All ages	Brain and central nervous system cancer	Rate	1994	4.53879	5.69666	3.52637
Deaths	United States of America	both	All ages	Brain and central nervous system cancer	Rate	1994	5.09612	5.94094	4.3269
Deaths	United States of America	male	80 to 84	Brain and central nervous system cancer	Number	1994	400.318	490.332	317.042
Deaths	United States of America	female	80 to 84	Brain and central nervous system cancer	Number	1994	510.491	643.703	374.592
Deaths	United States of America	both	80 to 84	Brain and central nervous system cancer	Number	1994	910.809	1097.62	729.13
Deaths	United States of America	male	80 to 84	Brain and central nervous system cancer	Rate	1994	25.6325	31.3961	20.3003
Deaths	United States of America	female	80 to 84	Brain and central nervous system cancer	Rate	1994	18.0061	22.7049	13.2127
Deaths	United States of America	both	80 to 84	Brain and central nervous system cancer	Rate	1994	20.715	24.9639	16.583
Deaths	United States of America	male	85 plus	Brain and central nervous system cancer	Number	1994	211.098	275.35	171.877
Deaths	United States of America	female	85 plus	Brain and central nervous system cancer	Number	1994	379.239	519.814	276.852
Deaths	United States of America	both	85 plus	Brain and central nervous system cancer	Number	1994	590.336	763.145	460.254
Deaths	United States of America	male	85 plus	Brain and central nervous system cancer	Rate	1994	19.6611	25.6454	16.0081
Deaths	United States of America	female	85 plus	Brain and central nervous system cancer	Rate	1994	14.1106	19.3411	10.301
Deaths	United States of America	both	85 plus	Brain and central nervous system cancer	Rate	1994	15.695	20.2894	12.2366
Deaths	China	male	0 to 4	Brain and central nervous system cancer	Number	1998	1629.4	2548.03	795.747
Deaths	China	female	0 to 4	Brain and central nervous system cancer	Number	1998	1340.33	1809.91	684.636
Deaths	China	both	0 to 4	Brain and central nervous system cancer	Number	1998	2969.73	3928.49	1623.33
Deaths	China	male	0 to 4	Brain and central nervous system cancer	Rate	1998	3.33303	5.21213	1.62774
Deaths	China	female	0 to 4	Brain and central nervous system cancer	Rate	1998	3.19334	4.31213	1.63115
Deaths	China	both	0 to 4	Brain and central nervous system cancer	Rate	1998	3.2685	4.32372	1.78664
Deaths	China	male	5 to 9	Brain and central nervous system cancer	Number	1998	1388.5	2144.09	896.626
Deaths	China	female	5 to 9	Brain and central nervous system cancer	Number	1998	1160.74	1549.35	649.326
Deaths	China	both	5 to 9	Brain and central nervous system cancer	Number	1998	2549.24	3479.94	1724.06
Deaths	China	male	5 to 9	Brain and central nervous system cancer	Rate	1998	2.456	3.7925	1.58597
Deaths	China	female	5 to 9	Brain and central nervous system cancer	Rate	1998	2.32763	3.1069	1.30209
Deaths	China	both	5 to 9	Brain and central nervous system cancer	Rate	1998	2.39584	3.27053	1.62031
Deaths	China	male	10 to 14	Brain and central nervous system cancer	Number	1998	1022.3	1448.95	697.325
Deaths	China	female	10 to 14	Brain and central nervous system cancer	Number	1998	814.226	1038.86	526.252
Deaths	China	both	10 to 14	Brain and central nervous system cancer	Number	1998	1836.53	2340.32	1375.12
Deaths	China	male	10 to 14	Brain and central nervous system cancer	Rate	1998	1.59733	2.26395	1.08956
Deaths	China	female	10 to 14	Brain and central nervous system cancer	Rate	1998	1.38219	1.76351	0.893339
Deaths	China	both	10 to 14	Brain and central nervous system cancer	Rate	1998	1.49421	1.9041	1.11881
Deaths	China	male	15 to 19	Brain and central nervous system cancer	Number	1998	591.03	833.739	414.116
Deaths	China	female	15 to 19	Brain and central nervous system cancer	Number	1998	424.911	496.147	312.518
Deaths	China	both	15 to 19	Brain and central nervous system cancer	Number	1998	1015.94	1246.09	780.458
Deaths	China	male	15 to 19	Brain and central nervous system cancer	Rate	1998	1.13757	1.60471	0.797055
Deaths	China	female	15 to 19	Brain and central nervous system cancer	Rate	1998	0.857936	1.00177	0.631002
Deaths	China	both	15 to 19	Brain and central nervous system cancer	Rate	1998	1.0011	1.22788	0.769054
Deaths	China	male	20 to 24	Brain and central nervous system cancer	Number	1998	545.151	734.526	388.752
Deaths	China	female	20 to 24	Brain and central nervous system cancer	Number	1998	529.325	684.702	352.853
Deaths	China	both	20 to 24	Brain and central nervous system cancer	Number	1998	1074.48	1354.78	813.325
Deaths	China	male	20 to 24	Brain and central nervous system cancer	Rate	1998	1.01788	1.37147	0.725858
Deaths	China	female	20 to 24	Brain and central nervous system cancer	Rate	1998	1.02458	1.32533	0.682994
Deaths	China	both	20 to 24	Brain and central nervous system cancer	Rate	1998	1.02117	1.28756	0.772974
Deaths	China	male	25 to 29	Brain and central nervous system cancer	Number	1998	776.848	1005.81	540.845
Deaths	China	female	25 to 29	Brain and central nervous system cancer	Number	1998	706.236	988.191	447.288
Deaths	China	both	25 to 29	Brain and central nervous system cancer	Number	1998	1483.08	1881.3	1092.65
Deaths	China	male	25 to 29	Brain and central nervous system cancer	Rate	1998	1.16787	1.51208	0.813075
Deaths	China	female	25 to 29	Brain and central nervous system cancer	Rate	1998	1.15024	1.60946	0.728493
Deaths	China	both	25 to 29	Brain and central nervous system cancer	Rate	1998	1.15941	1.47072	0.854185
Deaths	China	male	30 to 34	Brain and central nervous system cancer	Number	1998	1133.4	1462.1	778.637
Deaths	China	female	30 to 34	Brain and central nervous system cancer	Number	1998	1136.56	1576.5	685.64
Deaths	China	both	30 to 34	Brain and central nervous system cancer	Number	1998	2269.95	2809.7	1587.47
Deaths	China	male	30 to 34	Brain and central nervous system cancer	Rate	1998	1.67926	2.16627	1.15364
Deaths	China	female	30 to 34	Brain and central nervous system cancer	Rate	1998	1.78311	2.47332	1.07568
Deaths	China	both	30 to 34	Brain and central nervous system cancer	Rate	1998	1.7297	2.14098	1.20965
Deaths	China	male	35 to 39	Brain and central nervous system cancer	Number	1998	1242.71	1571.49	849.273
Deaths	China	female	35 to 39	Brain and central nervous system cancer	Number	1998	915.302	1113.6	646.189
Deaths	China	both	35 to 39	Brain and central nervous system cancer	Number	1998	2158.01	2518.06	1603.77
Deaths	China	male	35 to 39	Brain and central nervous system cancer	Rate	1998	2.54451	3.2177	1.73893
Deaths	China	female	35 to 39	Brain and central nervous system cancer	Rate	1998	2.01159	2.44739	1.42015
Deaths	China	both	35 to 39	Brain and central nervous system cancer	Rate	1998	2.28748	2.66912	1.69998
Deaths	China	male	40 to 44	Brain and central nervous system cancer	Number	1998	1725.54	2230.11	1166.77
Deaths	China	female	40 to 44	Brain and central nervous system cancer	Number	1998	1208.9	1496.93	854.747
Deaths	China	both	40 to 44	Brain and central nervous system cancer	Number	1998	2934.45	3457.95	2203.71
Deaths	China	male	40 to 44	Brain and central nervous system cancer	Rate	1998	3.63425	4.69695	2.45738
Deaths	China	female	40 to 44	Brain and central nervous system cancer	Rate	1998	2.74352	3.39719	1.93979
Deaths	China	both	40 to 44	Brain and central nervous system cancer	Rate	1998	3.20551	3.77737	2.40727
Deaths	China	male	45 to 49	Brain and central nervous system cancer	Number	1998	1782.96	2353.15	1206.2
Deaths	China	female	45 to 49	Brain and central nervous system cancer	Number	1998	1491.21	1862.42	999.871
Deaths	China	both	45 to 49	Brain and central nervous system cancer	Number	1998	3274.17	3902.79	2403.9
Deaths	China	male	45 to 49	Brain and central nervous system cancer	Rate	1998	4.33873	5.72626	2.93522
Deaths	China	female	45 to 49	Brain and central nervous system cancer	Rate	1998	3.89742	4.86761	2.61326
Deaths	China	both	45 to 49	Brain and central nervous system cancer	Rate	1998	4.12595	4.91811	3.02929
Deaths	China	male	50 to 54	Brain and central nervous system cancer	Number	1998	1842.18	2369.96	1182.47
Deaths	China	female	50 to 54	Brain and central nervous system cancer	Number	1998	1406.69	1707.13	1006.02
Deaths	China	both	50 to 54	Brain and central nervous system cancer	Number	1998	3248.87	3801.77	2374.2
Deaths	China	male	50 to 54	Brain and central nervous system cancer	Rate	1998	6.15018	7.9122	3.94771
Deaths	China	female	50 to 54	Brain and central nervous system cancer	Rate	1998	5.07212	6.15543	3.62745
Deaths	China	both	50 to 54	Brain and central nervous system cancer	Rate	1998	5.63189	6.59036	4.11567
Deaths	China	male	55 to 59	Brain and central nervous system cancer	Number	1998	2057.33	2700.85	1377.18
Deaths	China	female	55 to 59	Brain and central nervous system cancer	Number	1998	1310.23	1614.04	991.673
Deaths	China	both	55 to 59	Brain and central nervous system cancer	Number	1998	3367.56	3981.66	2568.81
Deaths	China	male	55 to 59	Brain and central nervous system cancer	Rate	1998	8.55292	11.2282	5.72533
Deaths	China	female	55 to 59	Brain and central nervous system cancer	Rate	1998	6.01922	7.41492	4.55577
Deaths	China	both	55 to 59	Brain and central nervous system cancer	Rate	1998	7.34929	8.68949	5.60612
Deaths	China	male	60 to 64	Brain and central nervous system cancer	Number	1998	2360.29	3075.45	1618.98
Deaths	China	female	60 to 64	Brain and central nervous system cancer	Number	1998	1743.33	2173.95	1339.4
Deaths	China	both	60 to 64	Brain and central nervous system cancer	Number	1998	4103.62	4916.3	3140.03
Deaths	China	male	60 to 64	Brain and central nervous system cancer	Rate	1998	10.7329	13.9849	7.36194
Deaths	China	female	60 to 64	Brain and central nervous system cancer	Rate	1998	8.53634	10.645	6.55848
Deaths	China	both	60 to 64	Brain and central nervous system cancer	Rate	1998	9.67525	11.5913	7.40336
Deaths	China	male	65 to 69	Brain and central nervous system cancer	Number	1998	2303.39	3224.49	1533.19
Deaths	China	female	65 to 69	Brain and central nervous system cancer	Number	1998	1744.57	2181.47	1370.75
Deaths	China	both	65 to 69	Brain and central nervous system cancer	Number	1998	4047.96	4913.41	3167.24
Deaths	China	male	65 to 69	Brain and central nervous system cancer	Rate	1998	13.4872	18.8807	8.97741
Deaths	China	female	65 to 69	Brain and central nervous system cancer	Rate	1998	10.4016	13.0065	8.17279
Deaths	China	both	65 to 69	Brain and central nervous system cancer	Rate	1998	11.9584	14.515	9.35657
Deaths	China	male	70 to 74	Brain and central nervous system cancer	Number	1998	1908.27	2657.25	1339.25
Deaths	China	female	70 to 74	Brain and central nervous system cancer	Number	1998	1652.92	2073.19	1328.46
Deaths	China	both	70 to 74	Brain and central nervous system cancer	Number	1998	3561.19	4449.3	2865.77
Deaths	China	male	70 to 74	Brain and central nervous system cancer	Rate	1998	16.1412	22.4765	11.3281
Deaths	China	female	70 to 74	Brain and central nervous system cancer	Rate	1998	13.0195	16.3299	10.4639
Deaths	China	both	70 to 74	Brain and central nervous system cancer	Rate	1998	14.5248	18.147	11.6884
Deaths	China	male	75 to 79	Brain and central nervous system cancer	Number	1998	1289.86	1794.92	909.142
Deaths	China	female	75 to 79	Brain and central nervous system cancer	Number	1998	1185.52	1542.11	975.066
Deaths	China	both	75 to 79	Brain and central nervous system cancer	Number	1998	2475.38	3138.23	2041.9
Deaths	China	male	75 to 79	Brain and central nervous system cancer	Rate	1998	19.2357	26.7675	13.558
Deaths	China	female	75 to 79	Brain and central nervous system cancer	Rate	1998	14.2437	18.5281	11.7152
Deaths	China	both	75 to 79	Brain and central nervous system cancer	Rate	1998	16.4711	20.8816	13.5867
Deaths	China	male	All ages	Brain and central nervous system cancer	Number	1998	24515.8	32548.5	16723.2
Deaths	China	female	All ages	Brain and central nervous system cancer	Number	1998	19814.4	23566.7	14836.5
Deaths	China	both	All ages	Brain and central nervous system cancer	Number	1998	44330.2	53500.4	33777.9
Deaths	China	male	All ages	Brain and central nervous system cancer	Rate	1998	3.7026	4.91578	2.52569
Deaths	China	female	All ages	Brain and central nervous system cancer	Rate	1998	3.19694	3.80236	2.3938
Deaths	China	both	All ages	Brain and central nervous system cancer	Rate	1998	3.45812	4.17348	2.63495
Deaths	China	male	80 to 84	Brain and central nervous system cancer	Number	1998	645.13	863.35	456.563
Deaths	China	female	80 to 84	Brain and central nervous system cancer	Number	1998	669.918	916.837	545.691
Deaths	China	both	80 to 84	Brain and central nervous system cancer	Number	1998	1315.05	1668.74	1087.72
Deaths	China	male	80 to 84	Brain and central nervous system cancer	Rate	1998	20.6733	27.6661	14.6306
Deaths	China	female	80 to 84	Brain and central nervous system cancer	Rate	1998	14.0923	19.2864	11.4791
Deaths	China	both	80 to 84	Brain and central nervous system cancer	Rate	1998	16.7003	21.192	13.8134
Deaths	China	male	85 plus	Brain and central nervous system cancer	Number	1998	271.508	365.278	192.059
Deaths	China	female	85 plus	Brain and central nervous system cancer	Number	1998	373.471	479.93	304.444
Deaths	China	both	85 plus	Brain and central nervous system cancer	Number	1998	644.979	793.364	529.259
Deaths	China	male	85 plus	Brain and central nervous system cancer	Rate	1998	26.1703	35.2087	18.5124
Deaths	China	female	85 plus	Brain and central nervous system cancer	Rate	1998	15.446	19.8489	12.5912
Deaths	China	both	85 plus	Brain and central nervous system cancer	Rate	1998	18.6659	22.9603	15.317
Deaths	United States of America	male	0 to 4	Brain and central nervous system cancer	Number	1999	92.0476	115.158	75.3898
Deaths	United States of America	female	0 to 4	Brain and central nervous system cancer	Number	1999	77.8777	102.959	58.5648
Deaths	United States of America	both	0 to 4	Brain and central nervous system cancer	Number	1999	169.925	206.586	141.013
Deaths	United States of America	male	0 to 4	Brain and central nervous system cancer	Rate	1999	0.925195	1.15748	0.757763
Deaths	United States of America	female	0 to 4	Brain and central nervous system cancer	Rate	1999	0.820564	1.08484	0.617072
Deaths	United States of America	both	0 to 4	Brain and central nervous system cancer	Rate	1999	0.874113	1.0627	0.725386
Deaths	United States of America	male	5 to 9	Brain and central nervous system cancer	Number	1999	116.21	144.222	97.2659
Deaths	United States of America	female	5 to 9	Brain and central nervous system cancer	Number	1999	105.141	131.972	81.7084
Deaths	United States of America	both	5 to 9	Brain and central nervous system cancer	Number	1999	221.351	258.728	194.109
Deaths	United States of America	male	5 to 9	Brain and central nervous system cancer	Rate	1999	1.09228	1.35557	0.914218
Deaths	United States of America	female	5 to 9	Brain and central nervous system cancer	Rate	1999	1.03762	1.3024	0.806365
Deaths	United States of America	both	5 to 9	Brain and central nervous system cancer	Rate	1999	1.06561	1.24555	0.934465
Deaths	United States of America	male	10 to 14	Brain and central nervous system cancer	Number	1999	95.4107	120.041	82.9012
Deaths	United States of America	female	10 to 14	Brain and central nervous system cancer	Number	1999	78.4852	101.719	61.3506
Deaths	United States of America	both	10 to 14	Brain and central nervous system cancer	Number	1999	173.896	209.167	153.966
Deaths	United States of America	male	10 to 14	Brain and central nervous system cancer	Rate	1999	0.923936	1.16245	0.802797
Deaths	United States of America	female	10 to 14	Brain and central nervous system cancer	Rate	1999	0.799896	1.03668	0.625266
Deaths	United States of America	both	10 to 14	Brain and central nervous system cancer	Rate	1999	0.863501	1.03864	0.764534
Deaths	United States of America	male	15 to 19	Brain and central nervous system cancer	Number	1999	80.7596	103.835	68.8667
Deaths	United States of America	female	15 to 19	Brain and central nervous system cancer	Number	1999	56.1097	75.9467	45.5205
Deaths	United States of America	both	15 to 19	Brain and central nervous system cancer	Number	1999	136.869	170.6	120.555
Deaths	United States of America	male	15 to 19	Brain and central nervous system cancer	Rate	1999	0.783535	1.00741	0.668149
Deaths	United States of America	female	15 to 19	Brain and central nervous system cancer	Rate	1999	0.576015	0.779659	0.467308
Deaths	United States of America	both	15 to 19	Brain and central nervous system cancer	Rate	1999	0.682705	0.850952	0.60133
Deaths	United States of America	male	20 to 24	Brain and central nervous system cancer	Number	1999	81.2333	104.596	68.0387
Deaths	United States of America	female	20 to 24	Brain and central nervous system cancer	Number	1999	55.2513	72.1313	45.1283
Deaths	United States of America	both	20 to 24	Brain and central nervous system cancer	Number	1999	136.485	165.507	121.543
Deaths	United States of America	male	20 to 24	Brain and central nervous system cancer	Rate	1999	0.858588	1.10552	0.719129
Deaths	United States of America	female	20 to 24	Brain and central nervous system cancer	Rate	1999	0.610393	0.796876	0.498558
Deaths	United States of America	both	20 to 24	Brain and central nervous system cancer	Rate	1999	0.737235	0.894005	0.656528
Deaths	United States of America	male	25 to 29	Brain and central nervous system cancer	Number	1999	119.139	153.291	100.121
Deaths	United States of America	female	25 to 29	Brain and central nervous system cancer	Number	1999	82.6582	105.997	64.1125
Deaths	United States of America	both	25 to 29	Brain and central nervous system cancer	Number	1999	201.797	241.807	175.681
Deaths	United States of America	male	25 to 29	Brain and central nervous system cancer	Rate	1999	1.1906	1.5319	1.00055
Deaths	United States of America	female	25 to 29	Brain and central nervous system cancer	Rate	1999	0.846997	1.08615	0.656959
Deaths	United States of America	both	25 to 29	Brain and central nervous system cancer	Rate	1999	1.02095	1.22337	0.888822
Deaths	United States of America	male	30 to 34	Brain and central nervous system cancer	Number	1999	195.805	236.932	156.616
Deaths	United States of America	female	30 to 34	Brain and central nervous system cancer	Number	1999	120.777	157.875	94.7147
Deaths	United States of America	both	30 to 34	Brain and central nervous system cancer	Number	1999	316.581	371.465	273.623
Deaths	United States of America	male	30 to 34	Brain and central nervous system cancer	Rate	1999	1.89236	2.28984	1.51362
Deaths	United States of America	female	30 to 34	Brain and central nervous system cancer	Rate	1999	1.18242	1.54563	0.927273
Deaths	United States of America	both	30 to 34	Brain and central nervous system cancer	Rate	1999	1.53968	1.80661	1.33076
Deaths	United States of America	male	35 to 39	Brain and central nervous system cancer	Number	1999	315.819	380.53	249.315
Deaths	United States of America	female	35 to 39	Brain and central nervous system cancer	Number	1999	201.988	259.821	155.376
Deaths	United States of America	both	35 to 39	Brain and central nervous system cancer	Number	1999	517.807	599.037	443.222
Deaths	United States of America	male	35 to 39	Brain and central nervous system cancer	Rate	1999	2.76734	3.33437	2.18461
Deaths	United States of America	female	35 to 39	Brain and central nervous system cancer	Rate	1999	1.76086	2.26503	1.35452
Deaths	United States of America	both	35 to 39	Brain and central nervous system cancer	Rate	1999	2.26281	2.61779	1.93688
Deaths	United States of America	male	40 to 44	Brain and central nervous system cancer	Number	1999	458.982	554.506	371.401
Deaths	United States of America	female	40 to 44	Brain and central nervous system cancer	Number	1999	285.87	356.728	214.008
Deaths	United States of America	both	40 to 44	Brain and central nervous system cancer	Number	1999	744.851	871.364	633.518
Deaths	United States of America	male	40 to 44	Brain and central nervous system cancer	Rate	1999	4.1992	5.07315	3.39793
Deaths	United States of America	female	40 to 44	Brain and central nervous system cancer	Rate	1999	2.57735	3.2162	1.92946
Deaths	United States of America	both	40 to 44	Brain and central nervous system cancer	Rate	1999	3.38234	3.95682	2.87677
Deaths	United States of America	male	45 to 49	Brain and central nervous system cancer	Number	1999	558.987	667.41	440.417
Deaths	United States of America	female	45 to 49	Brain and central nervous system cancer	Number	1999	360.274	429.141	266.112
Deaths	United States of America	both	45 to 49	Brain and central nervous system cancer	Number	1999	919.261	1036.93	767.2
Deaths	United States of America	male	45 to 49	Brain and central nervous system cancer	Rate	1999	5.8193	6.94804	4.58494
Deaths	United States of America	female	45 to 49	Brain and central nervous system cancer	Rate	1999	3.64011	4.33591	2.68872
Deaths	United States of America	both	45 to 49	Brain and central nervous system cancer	Rate	1999	4.71341	5.31674	3.93374
Deaths	United States of America	male	50 to 54	Brain and central nervous system cancer	Number	1999	684.563	800.219	537.248
Deaths	United States of America	female	50 to 54	Brain and central nervous system cancer	Number	1999	465.625	561.902	345.2
Deaths	United States of America	both	50 to 54	Brain and central nervous system cancer	Number	1999	1150.19	1284.86	963.162
Deaths	United States of America	male	50 to 54	Brain and central nervous system cancer	Rate	1999	8.45504	9.88351	6.63556
Deaths	United States of America	female	50 to 54	Brain and central nervous system cancer	Rate	1999	5.52225	6.66408	4.09403
Deaths	United States of America	both	50 to 54	Brain and central nervous system cancer	Rate	1999	6.9589	7.7737	5.82734
Deaths	United States of America	male	55 to 59	Brain and central nervous system cancer	Number	1999	760.141	889.836	616.373
Deaths	United States of America	female	55 to 59	Brain and central nervous system cancer	Number	1999	545.785	677.899	402.134
Deaths	United States of America	both	55 to 59	Brain and central nervous system cancer	Number	1999	1305.93	1485.1	1096.87
Deaths	United States of America	male	55 to 59	Brain and central nervous system cancer	Rate	1999	12.2442	14.3333	9.92841
Deaths	United States of America	female	55 to 59	Brain and central nervous system cancer	Rate	1999	8.21948	10.2091	6.0561
Deaths	United States of America	both	55 to 59	Brain and central nervous system cancer	Rate	1999	10.1642	11.5587	8.53707
Deaths	United States of America	male	60 to 64	Brain and central nervous system cancer	Number	1999	782.529	905.332	619.118
Deaths	United States of America	female	60 to 64	Brain and central nervous system cancer	Number	1999	594.087	766.237	452.291
Deaths	United States of America	both	60 to 64	Brain and central nervous system cancer	Number	1999	1376.62	1611.48	1167.58
Deaths	United States of America	male	60 to 64	Brain and central nervous system cancer	Rate	1999	15.8508	18.3383	12.5408
Deaths	United States of America	female	60 to 64	Brain and central nervous system cancer	Rate	1999	10.8903	14.0461	8.29104
Deaths	United States of America	both	60 to 64	Brain and central nervous system cancer	Rate	1999	13.2469	15.5069	11.2353
Deaths	United States of America	male	65 to 69	Brain and central nervous system cancer	Number	1999	902.901	1061.49	701.592
Deaths	United States of America	female	65 to 69	Brain and central nervous system cancer	Number	1999	727.505	901.706	558.787
Deaths	United States of America	both	65 to 69	Brain and central nervous system cancer	Number	1999	1630.41	1879.29	1361.14
Deaths	United States of America	male	65 to 69	Brain and central nervous system cancer	Rate	1999	20.7821	24.4324	16.1486
Deaths	United States of America	female	65 to 69	Brain and central nervous system cancer	Rate	1999	14.2926	17.7149	10.9779
Deaths	United States of America	both	65 to 69	Brain and central nervous system cancer	Rate	1999	17.2809	19.919	14.427
Deaths	United States of America	male	70 to 74	Brain and central nervous system cancer	Number	1999	969.621	1102.2	739.627
Deaths	United States of America	female	70 to 74	Brain and central nervous system cancer	Number	1999	860.616	1073.2	639.399
Deaths	United States of America	both	70 to 74	Brain and central nervous system cancer	Number	1999	1830.24	2090.07	1499.38
Deaths	United States of America	male	70 to 74	Brain and central nervous system cancer	Rate	1999	25.2141	28.6618	19.2333
Deaths	United States of America	female	70 to 74	Brain and central nervous system cancer	Rate	1999	17.4898	21.8101	12.9941
Deaths	United States of America	both	70 to 74	Brain and central nervous system cancer	Rate	1999	20.8782	23.8423	17.104
Deaths	United States of America	male	75 to 79	Brain and central nervous system cancer	Number	1999	829.114	935.832	621.089
Deaths	United States of America	female	75 to 79	Brain and central nervous system cancer	Number	1999	837.241	1016.6	603.164
Deaths	United States of America	both	75 to 79	Brain and central nervous system cancer	Number	1999	1666.36	1840.78	1335.48
Deaths	United States of America	male	75 to 79	Brain and central nervous system cancer	Rate	1999	28.1477	31.7706	21.0854
Deaths	United States of America	female	75 to 79	Brain and central nervous system cancer	Rate	1999	19.7244	23.9498	14.2099
Deaths	United States of America	both	75 to 79	Brain and central nervous system cancer	Rate	1999	23.1751	25.6009	18.5735
Deaths	United States of America	male	All ages	Brain and central nervous system cancer	Number	1999	7867.2	9002.91	6175.2
Deaths	United States of America	female	All ages	Brain and central nervous system cancer	Number	1999	6647.12	7967.8	5012.97
Deaths	United States of America	both	All ages	Brain and central nervous system cancer	Number	1999	14514.3	16113.4	12187.6
Deaths	United States of America	male	All ages	Brain and central nervous system cancer	Rate	1999	5.76809	6.60078	4.52755
Deaths	United States of America	female	All ages	Brain and central nervous system cancer	Rate	1999	4.69711	5.63036	3.54236
Deaths	United States of America	both	All ages	Brain and central nervous system cancer	Rate	1999	5.22273	5.79815	4.3855
Deaths	United States of America	male	80 to 84	Brain and central nervous system cancer	Number	1999	504.398	558.185	356.755
Deaths	United States of America	female	80 to 84	Brain and central nervous system cancer	Number	1999	612.737	705.134	406.589
Deaths	United States of America	both	80 to 84	Brain and central nervous system cancer	Number	1999	1117.13	1236.19	831.837
Deaths	United States of America	male	80 to 84	Brain and central nervous system cancer	Rate	1999	28.8896	31.9703	20.4333
Deaths	United States of America	female	80 to 84	Brain and central nervous system cancer	Rate	1999	20.4878	23.5772	13.5949
Deaths	United States of America	both	80 to 84	Brain and central nervous system cancer	Rate	1999	23.5847	26.0981	17.5615
Deaths	United States of America	male	85 plus	Brain and central nervous system cancer	Number	1999	319.54	357.68	223.262
Deaths	United States of America	female	85 plus	Brain and central nervous system cancer	Number	1999	579.093	689.17	351.927
Deaths	United States of America	both	85 plus	Brain and central nervous system cancer	Number	1999	898.633	1035.43	612.468
Deaths	United States of America	male	85 plus	Brain and central nervous system cancer	Rate	1999	24.9009	27.8731	17.3982
Deaths	United States of America	female	85 plus	Brain and central nervous system cancer	Rate	1999	18.8012	22.375	11.4259
Deaths	United States of America	both	85 plus	Brain and central nervous system cancer	Rate	1999	20.5951	23.7302	14.0367
Deaths	China	male	0 to 4	Brain and central nervous system cancer	Number	1997	1745.59	2771.98	804.347
Deaths	China	female	0 to 4	Brain and central nervous system cancer	Number	1997	1422.54	1982.11	703.249
Deaths	China	both	0 to 4	Brain and central nervous system cancer	Number	1997	3168.14	4253.14	1693.82
Deaths	China	male	0 to 4	Brain and central nervous system cancer	Rate	1997	3.43722	5.45827	1.58383
Deaths	China	female	0 to 4	Brain and central nervous system cancer	Rate	1997	3.24661	4.52369	1.605
Deaths	China	both	0 to 4	Brain and central nervous system cancer	Rate	1997	3.34894	4.49586	1.79048
Deaths	China	male	5 to 9	Brain and central nervous system cancer	Number	1997	1469.84	2275.88	927.838
Deaths	China	female	5 to 9	Brain and central nervous system cancer	Number	1997	1203.86	1604.53	685.152
Deaths	China	both	5 to 9	Brain and central nervous system cancer	Number	1997	2673.7	3728.51	1795.82
Deaths	China	male	5 to 9	Brain and central nervous system cancer	Rate	1997	2.48592	3.84916	1.56924
Deaths	China	female	5 to 9	Brain and central nervous system cancer	Rate	1997	2.2901	3.05229	1.30336
Deaths	China	both	5 to 9	Brain and central nervous system cancer	Rate	1997	2.39375	3.33812	1.60779
Deaths	China	male	10 to 14	Brain and central nervous system cancer	Number	1997	982.503	1381.49	658.298
Deaths	China	female	10 to 14	Brain and central nervous system cancer	Number	1997	767.838	977.111	493.009
Deaths	China	both	10 to 14	Brain and central nervous system cancer	Number	1997	1750.34	2287.9	1319.82
Deaths	China	male	10 to 14	Brain and central nervous system cancer	Rate	1997	1.61017	2.26405	1.07885
Deaths	China	female	10 to 14	Brain and central nervous system cancer	Rate	1997	1.36422	1.73604	0.875931
Deaths	China	both	10 to 14	Brain and central nervous system cancer	Rate	1997	1.49216	1.95043	1.12514
Deaths	China	male	15 to 19	Brain and central nervous system cancer	Number	1997	588.998	806.494	408.474
Deaths	China	female	15 to 19	Brain and central nervous system cancer	Number	1997	414.658	499.626	304.862
Deaths	China	both	15 to 19	Brain and central nervous system cancer	Number	1997	1003.66	1237.55	782.37
Deaths	China	male	15 to 19	Brain and central nervous system cancer	Rate	1997	1.14538	1.56833	0.794331
Deaths	China	female	15 to 19	Brain and central nervous system cancer	Rate	1997	0.846003	1.01936	0.621992
Deaths	China	both	15 to 19	Brain and central nervous system cancer	Rate	1997	0.999284	1.23216	0.778962
Deaths	China	male	20 to 24	Brain and central nervous system cancer	Number	1997	581.004	755.902	411.111
Deaths	China	female	20 to 24	Brain and central nervous system cancer	Number	1997	529.469	670.071	364.307
Deaths	China	both	20 to 24	Brain and central nervous system cancer	Number	1997	1110.47	1386.82	850.738
Deaths	China	male	20 to 24	Brain and central nervous system cancer	Rate	1997	1.03402	1.34529	0.731663
Deaths	China	female	20 to 24	Brain and central nervous system cancer	Rate	1997	0.983109	1.24418	0.676439
Deaths	China	both	20 to 24	Brain and central nervous system cancer	Rate	1997	1.00911	1.26023	0.77308
Deaths	China	male	25 to 29	Brain and central nervous system cancer	Number	1997	787.884	1036.98	559.751
Deaths	China	female	25 to 29	Brain and central nervous system cancer	Number	1997	682.517	908.297	436.424
Deaths	China	both	25 to 29	Brain and central nervous system cancer	Number	1997	1470.4	1853.36	1111.94
Deaths	China	male	25 to 29	Brain and central nervous system cancer	Rate	1997	1.16217	1.52959	0.82566
Deaths	China	female	25 to 29	Brain and central nervous system cancer	Rate	1997	1.09867	1.46211	0.702525
Deaths	China	both	25 to 29	Brain and central nervous system cancer	Rate	1997	1.1318	1.42658	0.855886
Deaths	China	male	30 to 34	Brain and central nervous system cancer	Number	1997	1085.4	1391.76	755.746
Deaths	China	female	30 to 34	Brain and central nervous system cancer	Number	1997	1062.7	1425.5	655.726
Deaths	China	both	30 to 34	Brain and central nervous system cancer	Number	1997	2148.09	2640.84	1541.78
Deaths	China	male	30 to 34	Brain and central nervous system cancer	Rate	1997	1.65036	2.11618	1.14912
Deaths	China	female	30 to 34	Brain and central nervous system cancer	Rate	1997	1.71495	2.30042	1.05819
Deaths	China	both	30 to 34	Brain and central nervous system cancer	Rate	1997	1.68169	2.06745	1.20702
Deaths	China	male	35 to 39	Brain and central nervous system cancer	Number	1997	1145.58	1472.26	776.318
Deaths	China	female	35 to 39	Brain and central nervous system cancer	Number	1997	845.29	1035.27	588.672
Deaths	China	both	35 to 39	Brain and central nervous system cancer	Number	1997	1990.87	2364.95	1499.99
Deaths	China	male	35 to 39	Brain and central nervous system cancer	Rate	1997	2.51295	3.22956	1.70293
Deaths	China	female	35 to 39	Brain and central nervous system cancer	Rate	1997	2.00547	2.45621	1.39664
Deaths	China	both	35 to 39	Brain and central nervous system cancer	Rate	1997	2.26916	2.69552	1.70965
Deaths	China	male	40 to 44	Brain and central nervous system cancer	Number	1997	1742.66	2294.66	1166.29
Deaths	China	female	40 to 44	Brain and central nervous system cancer	Number	1997	1233.56	1490.76	862.54
Deaths	China	both	40 to 44	Brain and central nervous system cancer	Number	1997	2976.22	3538.43	2259.38
Deaths	China	male	40 to 44	Brain and central nervous system cancer	Rate	1997	3.59828	4.73805	2.40817
Deaths	China	female	40 to 44	Brain and central nervous system cancer	Rate	1997	2.72977	3.29895	1.90874
Deaths	China	both	40 to 44	Brain and central nervous system cancer	Rate	1997	3.17906	3.77959	2.41336
Deaths	China	male	45 to 49	Brain and central nervous system cancer	Number	1997	1657.55	2147.69	1112.47
Deaths	China	female	45 to 49	Brain and central nervous system cancer	Number	1997	1379.88	1727.45	931.687
Deaths	China	both	45 to 49	Brain and central nervous system cancer	Number	1997	3037.44	3612.88	2252.95
Deaths	China	male	45 to 49	Brain and central nervous system cancer	Rate	1997	4.29227	5.56148	2.88075
Deaths	China	female	45 to 49	Brain and central nervous system cancer	Rate	1997	3.85367	4.82434	2.60197
Deaths	China	both	45 to 49	Brain and central nervous system cancer	Rate	1997	4.08125	4.85444	3.02717
Deaths	China	male	50 to 54	Brain and central nervous system cancer	Number	1997	1745.17	2240.45	1145.99
[truncated: 19,061 more rows]
